# Supplementary material for: Reversible dual inhibitor against G9a and DNMT1 improves human iPSC derivation enhancing MET and facilitating transcription factor engagement to the genome
Source: PLoS One. 2017 Dec 27;12(12):e0190275. doi: 10.1371/journal.pone.0190275 (PMC5744984; doi:10.1371/journal.pone.0190275)
Supplement: S1 Table — (XLSX) [file pone.0190275.s004.xlsx]

## Sheet: Table S1
	Table S1. Number of AP+ colonies and efficiency of cell reprogramming at day 30 in BJ and primary cells with the indicated reprogramming systems.
				exp1			exp2			exp3			Mean
	Method	Cell type	Treatment	iPSC colonies (per 105 cells)	Efficiency (%)	Fold	iPSC colonies (per 105 cells)	Efficiency (%)	Fold	iPSC colonies (per 105 cells)	Efficiency (%)	Fold	iPSC colonies (per 105 cells)	Efficiency (%)	Fold
	Epi5TM (episomal)	BJ	Mock	12	0.012		14	0.014		15	0.015		13.67	0.014
			CM272	38	0.038	3.17	45	0.045	3.21	42	0.042	2.8	41.67	0.042	3.06
		ADSCs	Mock	4	0.004		4	0.004		3	0.003		3.67	0.004
			CM272	10	0.01	2.5	9	0.009	2.25	8	0.008	2.67	9	0.009	2.47
		Fibroblasts	Mock	5	0.005		6	0.006		5	0.005		5.33	0.005
			CM272	12	0.012	2.4	14	0.014	2.33	15	0.015	3	13.67	0.014	2.57
	Cytotune (Sendai)	BJ	Mock	189	0.189		194	0.194		179	0.179		187.33	0.187
			CM272	0	0	NA	0	0	NA	0	0	NA	0	0	NA
		ADSCs	Mock	39	0.039		45	0.045		43	0.043		42.33	0.042
			CM272	0	0	NA	0	0	NA	0	0	NA	0	0	NA
		Fibroblasts	Mock	54	0.054		57	0.057		46	0.046		52.33	0.052
			CM272	0	0	NA	0	0	NA	0	0	NA	0	0	NA
	NA: Not applicable.
