# Supplementary material for: Reversible dual inhibitor against G9a and DNMT1 improves human iPSC derivation enhancing MET and facilitating transcription factor engagement to the genome
Source: PLoS One. 2017 Dec 27;12(12):e0190275. doi: 10.1371/journal.pone.0190275 (PMC5744984; doi:10.1371/journal.pone.0190275)
Supplement: S2 Table — (XLSX) [file pone.0190275.s005.xlsx]

## Sheet: Table S3
	Table S3. Number of AP+ colonies and efficiency of cell reprogramming at day 30 in BJ cells infected with the indicated mixtures of TFs
			exp1			exp2			exp3			Colony No	StDv	Efficiency	Fold
														%
	OSKM	Mock	10	18	14	13	12	15	16	10	18	14	3.04	0.014	1
		CM272	49	38	41	46	39	43	48	34	42	42.22	4.89	0.0422	3.02
	OSK	Mock	9	12	8	10	12	13	8	5	10	9.67	2.5	0.0097	1
		CM272	32	31	33	26	22	24	35	29	31	29.17	4.36	0.0292	3.02
	OS	Mock	0	1	0	0	1	0	0	1	0	0.33	0.5	0.0003	1
		CM272	6	4	7	3	5	4	3	6	4	4.67	1.41	0.0047	14
	OK	Mock	1	0	0	0	0	1	0	1	0	0.33	0.5	0.0003	1
		CM272	1	0	1	0	1	0	1	0	1	0.56	0.53	0.0006	1.67
	OM	Mock	0	0	0	1	0	0	1	0	0	0.22	0.44	0.0002	1
		CM272	0	1	0	0	1	0	1	0	0	0.33	0.5	0.0003	1.5
	O	Mock	0	0	0	0	0	0	0	0	0	0	0	NA	NA
		CM272	0	0	0	0	0	0	0	0	0	0	0	NA	NA
	SKM	Mock	0	0	0	0	0	0	0	0	0	0	0	NA	NA
		CM272	0	0	0	0	0	0	0	0	0	0	0	NA	NA
	SK	Mock	0	0	0	0	0	0	0	0	0	0	0	NA	NA
		CM272	0	0	0	0	0	0	0	0	0	0	0	NA	NA
	SM	Mock	0	0	0	0	0	0	0	0	0	0	0	NA	NA
		CM272	0	0	0	0	0	0	0	0	0	0	0	NA	NA
	KM	Mock	0	0	0	0	0	0	0	0	0	0	0	NA	NA
		CM272	0	0	0	0	0	0	0	0	0	0	0	NA	NA
	NA: Not applicable.
