# Supplementary material for: Reversible dual inhibitor against G9a and DNMT1 improves human iPSC derivation enhancing MET and facilitating transcription factor engagement to the genome
Source: PLoS One. 2017 Dec 27;12(12):e0190275. doi: 10.1371/journal.pone.0190275 (PMC5744984; doi:10.1371/journal.pone.0190275)
Supplement: S3 Table — (XLSX) [file pone.0190275.s006.xlsx]

## Sheet: Table S2
	Table S2. Presence of different tissues representative of the three germ layers in teratomas from established human iPSC clones generated in the presence of CM272 compound.
		iPS.BJ	iPS.BJ	iPS.BJ	iPS.BJ
		CM272.1	CM272.2	CM272.3	CM272.4
	Glandular epithelium	+	+	++	+++
	Digestive epithelium	+++++	++++	++++	++++
	Respiratory tract	++++	+++	+++	+++
	Neuronal rosettes	++	-	+++	+++++
	Pigment cells	+	++	+	+++
	Connective tissue	+++	++	++	+++
	Bone tissue	++	+	+	+
	Cartilage	+++++	++++	++++	++++
	Smooth muscle	+++	++	++	+++
	Cyst formations	+++++	+++++	+++++	++++
	+ presence; - absence.
