# Supplementary material for: Reversible dual inhibitor against G9a and DNMT1 improves human iPSC derivation enhancing MET and facilitating transcription factor engagement to the genome
Source: PLoS One. 2017 Dec 27;12(12):e0190275. doi: 10.1371/journal.pone.0190275 (PMC5744984; doi:10.1371/journal.pone.0190275)
Supplement: S4 Table — (XLSX) [file pone.0190275.s007.xlsx]

## Sheet: Table S4
Table S4. Gene ontology analysis of gene expression performed in OSKM-infected BJ cells treated with CM272 just before doxycycline induction.
Ontology	GOID	GOTerm	pvalue	Gene	Name	Description
BP	GO:0000278	mitotic cell cycle	7.27603e-46	ENSG00000006634	DBF4	DBF4 homolog (S. cerevisiae) [Source:HGNC Symbol;Acc:17364]
BP	GO:0000278	mitotic cell cycle	7.27603e-46	ENSG00000010292	NCAPD2	non-SMC condensin I complex, subunit D2 [Source:HGNC Symbol;Acc:24305]
BP	GO:0000278	mitotic cell cycle	7.27603e-46	ENSG00000011426	ANLN	anillin, actin binding protein [Source:HGNC Symbol;Acc:14082]
BP	GO:0000278	mitotic cell cycle	7.27603e-46	ENSG00000051825	MPHOSPH9	M-phase phosphoprotein 9 [Source:HGNC Symbol;Acc:7215]
BP	GO:0000278	mitotic cell cycle	7.27603e-46	ENSG00000065328	MCM10	minichromosome maintenance complex component 10 [Source:HGNC Symbol;Acc:18043]
BP	GO:0000278	mitotic cell cycle	7.27603e-46	ENSG00000066279	ASPM	asp (abnormal spindle) homolog, microcephaly associated (Drosophila) [Source:HGNC Symbol;Acc:19048]
BP	GO:0000278	mitotic cell cycle	7.27603e-46	ENSG00000072864	NDE1	nudE nuclear distribution E homolog 1 (A. nidulans) [Source:HGNC Symbol;Acc:17619]
BP	GO:0000278	mitotic cell cycle	7.27603e-46	ENSG00000076382	SPAG5	sperm associated antigen 5 [Source:HGNC Symbol;Acc:13452]
BP	GO:0000278	mitotic cell cycle	7.27603e-46	ENSG00000078401	EDN1	endothelin 1 [Source:HGNC Symbol;Acc:3176]
BP	GO:0000278	mitotic cell cycle	7.27603e-46	ENSG00000079616	KIF22	kinesin family member 22 [Source:HGNC Symbol;Acc:6391]
BP	GO:0000278	mitotic cell cycle	7.27603e-46	ENSG00000080986	NDC80	NDC80 kinetochore complex component [Source:HGNC Symbol;Acc:16909]
BP	GO:0000278	mitotic cell cycle	7.27603e-46	ENSG00000087586	AURKA	aurora kinase A [Source:HGNC Symbol;Acc:11393]
BP	GO:0000278	mitotic cell cycle	7.27603e-46	ENSG00000088325	TPX2	TPX2, microtubule-associated, homolog (Xenopus laevis) [Source:HGNC Symbol;Acc:1249]
BP	GO:0000278	mitotic cell cycle	7.27603e-46	ENSG00000089685	BIRC5	baculoviral IAP repeat containing 5 [Source:HGNC Symbol;Acc:593]
BP	GO:0000278	mitotic cell cycle	7.27603e-46	ENSG00000094804	CDC6	cell division cycle 6 [Source:HGNC Symbol;Acc:1744]
BP	GO:0000278	mitotic cell cycle	7.27603e-46	ENSG00000100297	MCM5	minichromosome maintenance complex component 5 [Source:HGNC Symbol;Acc:6948]
BP	GO:0000278	mitotic cell cycle	7.27603e-46	ENSG00000100479	POLE2	polymerase (DNA directed), epsilon 2, accessory subunit [Source:HGNC Symbol;Acc:9178]
BP	GO:0000278	mitotic cell cycle	7.27603e-46	ENSG00000100526	CDKN3	cyclin-dependent kinase inhibitor 3 [Source:HGNC Symbol;Acc:1791]
BP	GO:0000278	mitotic cell cycle	7.27603e-46	ENSG00000101447	FAM83D	family with sequence similarity 83, member D [Source:HGNC Symbol;Acc:16122]
BP	GO:0000278	mitotic cell cycle	7.27603e-46	ENSG00000101868	POLA1	polymerase (DNA directed), alpha 1, catalytic subunit [Source:HGNC Symbol;Acc:9173]
BP	GO:0000278	mitotic cell cycle	7.27603e-46	ENSG00000102384	CENPI	centromere protein I [Source:HGNC Symbol;Acc:3968]
BP	GO:0000278	mitotic cell cycle	7.27603e-46	ENSG00000104147	OIP5	Opa interacting protein 5 [Source:HGNC Symbol;Acc:20300]
BP	GO:0000278	mitotic cell cycle	7.27603e-46	ENSG00000104738	MCM4	minichromosome maintenance complex component 4 [Source:HGNC Symbol;Acc:6947]
BP	GO:0000278	mitotic cell cycle	7.27603e-46	ENSG00000106462	EZH2	enhancer of zeste homolog 2 (Drosophila) [Source:HGNC Symbol;Acc:3527]
BP	GO:0000278	mitotic cell cycle	7.27603e-46	ENSG00000109805	NCAPG	non-SMC condensin I complex, subunit G [Source:HGNC Symbol;Acc:24304]
BP	GO:0000278	mitotic cell cycle	7.27603e-46	ENSG00000111206	FOXM1	forkhead box M1 [Source:HGNC Symbol;Acc:3818]
BP	GO:0000278	mitotic cell cycle	7.27603e-46	ENSG00000112742	TTK	TTK protein kinase [Source:HGNC Symbol;Acc:12401]
BP	GO:0000278	mitotic cell cycle	7.27603e-46	ENSG00000112984	KIF20A	kinesin family member 20A [Source:HGNC Symbol;Acc:9787]
BP	GO:0000278	mitotic cell cycle	7.27603e-46	ENSG00000113810	SMC4	structural maintenance of chromosomes 4 [Source:HGNC Symbol;Acc:14013]
BP	GO:0000278	mitotic cell cycle	7.27603e-46	ENSG00000115163	CENPA	centromere protein A [Source:HGNC Symbol;Acc:1851]
BP	GO:0000278	mitotic cell cycle	7.27603e-46	ENSG00000117399	CDC20	cell division cycle 20 [Source:HGNC Symbol;Acc:1723]
BP	GO:0000278	mitotic cell cycle	7.27603e-46	ENSG00000117650	NEK2	NIMA-related kinase 2 [Source:HGNC Symbol;Acc:7745]
BP	GO:0000278	mitotic cell cycle	7.27603e-46	ENSG00000117724	CENPF	centromere protein F, 350/400kDa [Source:HGNC Symbol;Acc:1857]
BP	GO:0000278	mitotic cell cycle	7.27603e-46	ENSG00000119969	HELLS	helicase, lymphoid-specific [Source:HGNC Symbol;Acc:4861]
BP	GO:0000278	mitotic cell cycle	7.27603e-46	ENSG00000121152	NCAPH	non-SMC condensin I complex, subunit H [Source:HGNC Symbol;Acc:1112]
BP	GO:0000278	mitotic cell cycle	7.27603e-46	ENSG00000121621	KIF18A	kinesin family member 18A [Source:HGNC Symbol;Acc:29441]
BP	GO:0000278	mitotic cell cycle	7.27603e-46	ENSG00000121957	GPSM2	G-protein signaling modulator 2 [Source:HGNC Symbol;Acc:29501]
BP	GO:0000278	mitotic cell cycle	7.27603e-46	ENSG00000122966	CIT	citron (rho-interacting, serine/threonine kinase 21) [Source:HGNC Symbol;Acc:1985]
BP	GO:0000278	mitotic cell cycle	7.27603e-46	ENSG00000123219	CENPK	centromere protein K [Source:HGNC Symbol;Acc:29479]
BP	GO:0000278	mitotic cell cycle	7.27603e-46	ENSG00000125885	MCM8	minichromosome maintenance complex component 8 [Source:HGNC Symbol;Acc:16147]
BP	GO:0000278	mitotic cell cycle	7.27603e-46	ENSG00000126787	DLGAP5	discs, large (Drosophila) homolog-associated protein 5 [Source:HGNC Symbol;Acc:16864]
BP	GO:0000278	mitotic cell cycle	7.27603e-46	ENSG00000127337	YEATS4	YEATS domain containing 4 [Source:HGNC Symbol;Acc:24859]
BP	GO:0000278	mitotic cell cycle	7.27603e-46	ENSG00000129173	E2F8	E2F transcription factor 8 [Source:HGNC Symbol;Acc:24727]
BP	GO:0000278	mitotic cell cycle	7.27603e-46	ENSG00000129195	FAM64A	family with sequence similarity 64, member A [Source:HGNC Symbol;Acc:25483]
BP	GO:0000278	mitotic cell cycle	7.27603e-46	ENSG00000129810	SGOL1	shugoshin-like 1 (S. pombe) [Source:HGNC Symbol;Acc:25088]
BP	GO:0000278	mitotic cell cycle	7.27603e-46	ENSG00000131153	GINS2	GINS complex subunit 2 (Psf2 homolog) [Source:HGNC Symbol;Acc:24575]
BP	GO:0000278	mitotic cell cycle	7.27603e-46	ENSG00000131747	TOP2A	topoisomerase (DNA) II alpha 170kDa [Source:HGNC Symbol;Acc:11989]
BP	GO:0000278	mitotic cell cycle	7.27603e-46	ENSG00000134057	CCNB1	cyclin B1 [Source:HGNC Symbol;Acc:1579]
BP	GO:0000278	mitotic cell cycle	7.27603e-46	ENSG00000134690	CDCA8	cell division cycle associated 8 [Source:HGNC Symbol;Acc:14629]
BP	GO:0000278	mitotic cell cycle	7.27603e-46	ENSG00000135476	ESPL1	extra spindle pole bodies homolog 1 (S. cerevisiae) [Source:HGNC Symbol;Acc:16856]
BP	GO:0000278	mitotic cell cycle	7.27603e-46	ENSG00000135679	MDM2	MDM2 oncogene, E3 ubiquitin protein ligase [Source:HGNC Symbol;Acc:6973]
BP	GO:0000278	mitotic cell cycle	7.27603e-46	ENSG00000136824	SMC2	structural maintenance of chromosomes 2 [Source:HGNC Symbol;Acc:14011]
BP	GO:0000278	mitotic cell cycle	7.27603e-46	ENSG00000137804	NUSAP1	nucleolar and spindle associated protein 1 [Source:HGNC Symbol;Acc:18538]
BP	GO:0000278	mitotic cell cycle	7.27603e-46	ENSG00000137807	KIF23	kinesin family member 23 [Source:HGNC Symbol;Acc:6392]
BP	GO:0000278	mitotic cell cycle	7.27603e-46	ENSG00000137812	CASC5	cancer susceptibility candidate 5 [Source:HGNC Symbol;Acc:24054]
BP	GO:0000278	mitotic cell cycle	7.27603e-46	ENSG00000138160	KIF11	kinesin family member 11 [Source:HGNC Symbol;Acc:6388]
BP	GO:0000278	mitotic cell cycle	7.27603e-46	ENSG00000138180	CEP55	centrosomal protein 55kDa [Source:HGNC Symbol;Acc:1161]
BP	GO:0000278	mitotic cell cycle	7.27603e-46	ENSG00000138182	KIF20B	kinesin family member 20B [Source:HGNC Symbol;Acc:7212]
BP	GO:0000278	mitotic cell cycle	7.27603e-46	ENSG00000138346	DNA2	DNA replication helicase/nuclease 2 [Source:HGNC Symbol;Acc:2939]
BP	GO:0000278	mitotic cell cycle	7.27603e-46	ENSG00000138778	CENPE	centromere protein E, 312kDa [Source:HGNC Symbol;Acc:1856]
BP	GO:0000278	mitotic cell cycle	7.27603e-46	ENSG00000142731	PLK4	polo-like kinase 4 [Source:HGNC Symbol;Acc:11397]
BP	GO:0000278	mitotic cell cycle	7.27603e-46	ENSG00000142945	KIF2C	kinesin family member 2C [Source:HGNC Symbol;Acc:6393]
BP	GO:0000278	mitotic cell cycle	7.27603e-46	ENSG00000143228	NUF2	NUF2, NDC80 kinetochore complex component [Source:HGNC Symbol;Acc:14621]
BP	GO:0000278	mitotic cell cycle	7.27603e-46	ENSG00000145386	CCNA2	cyclin A2 [Source:HGNC Symbol;Acc:1578]
BP	GO:0000278	mitotic cell cycle	7.27603e-46	ENSG00000146918	NCAPG2	non-SMC condensin II complex, subunit G2 [Source:HGNC Symbol;Acc:21904]
BP	GO:0000278	mitotic cell cycle	7.27603e-46	ENSG00000151849	CENPJ	centromere protein J [Source:HGNC Symbol;Acc:17272]
BP	GO:0000278	mitotic cell cycle	7.27603e-46	ENSG00000153044	CENPH	centromere protein H [Source:HGNC Symbol;Acc:17268]
BP	GO:0000278	mitotic cell cycle	7.27603e-46	ENSG00000154839	SKA1	spindle and kinetochore associated complex subunit 1 [Source:HGNC Symbol;Acc:28109]
BP	GO:0000278	mitotic cell cycle	7.27603e-46	ENSG00000156970	BUB1B	BUB1 mitotic checkpoint serine/threonine kinase B [Source:HGNC Symbol;Acc:1149]
BP	GO:0000278	mitotic cell cycle	7.27603e-46	ENSG00000157456	CCNB2	cyclin B2 [Source:HGNC Symbol;Acc:1580]
BP	GO:0000278	mitotic cell cycle	7.27603e-46	ENSG00000158402	CDC25C	cell division cycle 25C [Source:HGNC Symbol;Acc:1727]
BP	GO:0000278	mitotic cell cycle	7.27603e-46	ENSG00000161888	SPC24	SPC24, NDC80 kinetochore complex component [Source:HGNC Symbol;Acc:26913]
BP	GO:0000278	mitotic cell cycle	7.27603e-46	ENSG00000163808	KIF15	kinesin family member 15 [Source:HGNC Symbol;Acc:17273]
BP	GO:0000278	mitotic cell cycle	7.27603e-46	ENSG00000164109	MAD2L1	MAD2 mitotic arrest deficient-like 1 (yeast) [Source:HGNC Symbol;Acc:6763]
BP	GO:0000278	mitotic cell cycle	7.27603e-46	ENSG00000165304	MELK	maternal embryonic leucine zipper kinase [Source:HGNC Symbol;Acc:16870]
BP	GO:0000278	mitotic cell cycle	7.27603e-46	ENSG00000165480	SKA3	spindle and kinetochore associated complex subunit 3 [Source:HGNC Symbol;Acc:20262]
BP	GO:0000278	mitotic cell cycle	7.27603e-46	ENSG00000166508	MCM7	minichromosome maintenance complex component 7 [Source:HGNC Symbol;Acc:6950]
BP	GO:0000278	mitotic cell cycle	7.27603e-46	ENSG00000166851	PLK1	polo-like kinase 1 [Source:HGNC Symbol;Acc:9077]
BP	GO:0000278	mitotic cell cycle	7.27603e-46	ENSG00000168078	PBK	PDZ binding kinase [Source:HGNC Symbol;Acc:18282]
BP	GO:0000278	mitotic cell cycle	7.27603e-46	ENSG00000169679	BUB1	BUB1 mitotic checkpoint serine/threonine kinase [Source:HGNC Symbol;Acc:1148]
BP	GO:0000278	mitotic cell cycle	7.27603e-46	ENSG00000170312	CDK1	cyclin-dependent kinase 1 [Source:HGNC Symbol;Acc:1722]
BP	GO:0000278	mitotic cell cycle	7.27603e-46	ENSG00000171320	ESCO2	establishment of sister chromatid cohesion N-acetyltransferase 2 [Source:HGNC Symbol;Acc:27230]
BP	GO:0000278	mitotic cell cycle	7.27603e-46	ENSG00000171848	RRM2	ribonucleotide reductase M2 [Source:HGNC Symbol;Acc:10452]
BP	GO:0000278	mitotic cell cycle	7.27603e-46	ENSG00000175063	UBE2C	ubiquitin-conjugating enzyme E2C [Source:HGNC Symbol;Acc:15937]
BP	GO:0000278	mitotic cell cycle	7.27603e-46	ENSG00000178999	AURKB	aurora kinase B [Source:HGNC Symbol;Acc:11390]
BP	GO:0000278	mitotic cell cycle	7.27603e-46	ENSG00000183856	IQGAP3	IQ motif containing GTPase activating protein 3 [Source:HGNC Symbol;Acc:20669]
BP	GO:0000278	mitotic cell cycle	7.27603e-46	ENSG00000184445	KNTC1	kinetochore associated 1 [Source:HGNC Symbol;Acc:17255]
BP	GO:0000278	mitotic cell cycle	7.27603e-46	ENSG00000184661	CDCA2	cell division cycle associated 2 [Source:HGNC Symbol;Acc:14623]
BP	GO:0000278	mitotic cell cycle	7.27603e-46	ENSG00000197299	BLM	Bloom syndrome, RecQ helicase-like [Source:HGNC Symbol;Acc:1058]
BP	GO:0000278	mitotic cell cycle	7.27603e-46	ENSG00000198056	PRIM1	primase, DNA, polypeptide 1 (49kDa) [Source:HGNC Symbol;Acc:9369]
BP	GO:0000278	mitotic cell cycle	7.27603e-46	ENSG00000198901	PRC1	protein regulator of cytokinesis 1 [Source:HGNC Symbol;Acc:9341]
BP	GO:0000278	mitotic cell cycle	7.27603e-46	ENSG00000203760	CENPW	centromere protein W [Source:HGNC Symbol;Acc:21488]
BP	GO:0000278	mitotic cell cycle	7.27603e-46	ENSG00000204264	PSMB8	proteasome (prosome, macropain) subunit, beta type, 8 [Source:HGNC Symbol;Acc:9545]
BP	GO:0000278	mitotic cell cycle	7.27603e-46	ENSG00000206298	PSMB8	proteasome (prosome, macropain) subunit, beta type, 8 [Source:HGNC Symbol;Acc:9545]
BP	GO:0000278	mitotic cell cycle	7.27603e-46	ENSG00000226201	PSMB8	proteasome (prosome, macropain) subunit, beta type, 8 [Source:HGNC Symbol;Acc:9545]
BP	GO:0000278	mitotic cell cycle	7.27603e-46	ENSG00000230034	PSMB8	proteasome (prosome, macropain) subunit, beta type, 8 [Source:HGNC Symbol;Acc:9545]
BP	GO:0000278	mitotic cell cycle	7.27603e-46	ENSG00000230669	PSMB8	proteasome (prosome, macropain) subunit, beta type, 8 [Source:HGNC Symbol;Acc:9545]
BP	GO:0000278	mitotic cell cycle	7.27603e-46	ENSG00000231631	PSMB8	proteasome (prosome, macropain) subunit, beta type, 8 [Source:HGNC Symbol;Acc:9545]
BP	GO:0000278	mitotic cell cycle	7.27603e-46	ENSG00000235715	PSMB8	proteasome (prosome, macropain) subunit, beta type, 8 [Source:HGNC Symbol;Acc:9545]
BP	GO:0000278	mitotic cell cycle	7.27603e-46	ENSG00000236443	PSMB8	proteasome (prosome, macropain) subunit, beta type, 8 [Source:HGNC Symbol;Acc:9545]
BP	GO:0000278	mitotic cell cycle	7.27603e-46	ENSG00000262634	SKA1	spindle and kinetochore associated complex subunit 1 [Source:HGNC Symbol;Acc:28109]
BP	GO:0048285	organelle fission	1.60405e-41	ENSG00000010292	NCAPD2	non-SMC condensin I complex, subunit D2 [Source:HGNC Symbol;Acc:24305]
BP	GO:0048285	organelle fission	1.60405e-41	ENSG00000011426	ANLN	anillin, actin binding protein [Source:HGNC Symbol;Acc:14082]
BP	GO:0048285	organelle fission	1.60405e-41	ENSG00000066279	ASPM	asp (abnormal spindle) homolog, microcephaly associated (Drosophila) [Source:HGNC Symbol;Acc:19048]
BP	GO:0048285	organelle fission	1.60405e-41	ENSG00000072864	NDE1	nudE nuclear distribution E homolog 1 (A. nidulans) [Source:HGNC Symbol;Acc:17619]
BP	GO:0048285	organelle fission	1.60405e-41	ENSG00000076382	SPAG5	sperm associated antigen 5 [Source:HGNC Symbol;Acc:13452]
BP	GO:0048285	organelle fission	1.60405e-41	ENSG00000078401	EDN1	endothelin 1 [Source:HGNC Symbol;Acc:3176]
BP	GO:0048285	organelle fission	1.60405e-41	ENSG00000079616	KIF22	kinesin family member 22 [Source:HGNC Symbol;Acc:6391]
BP	GO:0048285	organelle fission	1.60405e-41	ENSG00000080986	NDC80	NDC80 kinetochore complex component [Source:HGNC Symbol;Acc:16909]
BP	GO:0048285	organelle fission	1.60405e-41	ENSG00000087586	AURKA	aurora kinase A [Source:HGNC Symbol;Acc:11393]
BP	GO:0048285	organelle fission	1.60405e-41	ENSG00000088325	TPX2	TPX2, microtubule-associated, homolog (Xenopus laevis) [Source:HGNC Symbol;Acc:1249]
BP	GO:0048285	organelle fission	1.60405e-41	ENSG00000089685	BIRC5	baculoviral IAP repeat containing 5 [Source:HGNC Symbol;Acc:593]
BP	GO:0048285	organelle fission	1.60405e-41	ENSG00000094804	CDC6	cell division cycle 6 [Source:HGNC Symbol;Acc:1744]
BP	GO:0048285	organelle fission	1.60405e-41	ENSG00000101447	FAM83D	family with sequence similarity 83, member D [Source:HGNC Symbol;Acc:16122]
BP	GO:0048285	organelle fission	1.60405e-41	ENSG00000104147	OIP5	Opa interacting protein 5 [Source:HGNC Symbol;Acc:20300]
BP	GO:0048285	organelle fission	1.60405e-41	ENSG00000109805	NCAPG	non-SMC condensin I complex, subunit G [Source:HGNC Symbol;Acc:24304]
BP	GO:0048285	organelle fission	1.60405e-41	ENSG00000112742	TTK	TTK protein kinase [Source:HGNC Symbol;Acc:12401]
BP	GO:0048285	organelle fission	1.60405e-41	ENSG00000113810	SMC4	structural maintenance of chromosomes 4 [Source:HGNC Symbol;Acc:14013]
BP	GO:0048285	organelle fission	1.60405e-41	ENSG00000117399	CDC20	cell division cycle 20 [Source:HGNC Symbol;Acc:1723]
BP	GO:0048285	organelle fission	1.60405e-41	ENSG00000117650	NEK2	NIMA-related kinase 2 [Source:HGNC Symbol;Acc:7745]
BP	GO:0048285	organelle fission	1.60405e-41	ENSG00000117724	CENPF	centromere protein F, 350/400kDa [Source:HGNC Symbol;Acc:1857]
BP	GO:0048285	organelle fission	1.60405e-41	ENSG00000119969	HELLS	helicase, lymphoid-specific [Source:HGNC Symbol;Acc:4861]
BP	GO:0048285	organelle fission	1.60405e-41	ENSG00000121152	NCAPH	non-SMC condensin I complex, subunit H [Source:HGNC Symbol;Acc:1112]
BP	GO:0048285	organelle fission	1.60405e-41	ENSG00000121621	KIF18A	kinesin family member 18A [Source:HGNC Symbol;Acc:29441]
BP	GO:0048285	organelle fission	1.60405e-41	ENSG00000122966	CIT	citron (rho-interacting, serine/threonine kinase 21) [Source:HGNC Symbol;Acc:1985]
BP	GO:0048285	organelle fission	1.60405e-41	ENSG00000126787	DLGAP5	discs, large (Drosophila) homolog-associated protein 5 [Source:HGNC Symbol;Acc:16864]
BP	GO:0048285	organelle fission	1.60405e-41	ENSG00000127337	YEATS4	YEATS domain containing 4 [Source:HGNC Symbol;Acc:24859]
BP	GO:0048285	organelle fission	1.60405e-41	ENSG00000129195	FAM64A	family with sequence similarity 64, member A [Source:HGNC Symbol;Acc:25483]
BP	GO:0048285	organelle fission	1.60405e-41	ENSG00000129810	SGOL1	shugoshin-like 1 (S. pombe) [Source:HGNC Symbol;Acc:25088]
BP	GO:0048285	organelle fission	1.60405e-41	ENSG00000134057	CCNB1	cyclin B1 [Source:HGNC Symbol;Acc:1579]
BP	GO:0048285	organelle fission	1.60405e-41	ENSG00000134690	CDCA8	cell division cycle associated 8 [Source:HGNC Symbol;Acc:14629]
BP	GO:0048285	organelle fission	1.60405e-41	ENSG00000135476	ESPL1	extra spindle pole bodies homolog 1 (S. cerevisiae) [Source:HGNC Symbol;Acc:16856]
BP	GO:0048285	organelle fission	1.60405e-41	ENSG00000136824	SMC2	structural maintenance of chromosomes 2 [Source:HGNC Symbol;Acc:14011]
BP	GO:0048285	organelle fission	1.60405e-41	ENSG00000137804	NUSAP1	nucleolar and spindle associated protein 1 [Source:HGNC Symbol;Acc:18538]
BP	GO:0048285	organelle fission	1.60405e-41	ENSG00000137807	KIF23	kinesin family member 23 [Source:HGNC Symbol;Acc:6392]
BP	GO:0048285	organelle fission	1.60405e-41	ENSG00000137812	CASC5	cancer susceptibility candidate 5 [Source:HGNC Symbol;Acc:24054]
BP	GO:0048285	organelle fission	1.60405e-41	ENSG00000138160	KIF11	kinesin family member 11 [Source:HGNC Symbol;Acc:6388]
BP	GO:0048285	organelle fission	1.60405e-41	ENSG00000138180	CEP55	centrosomal protein 55kDa [Source:HGNC Symbol;Acc:1161]
BP	GO:0048285	organelle fission	1.60405e-41	ENSG00000138182	KIF20B	kinesin family member 20B [Source:HGNC Symbol;Acc:7212]
BP	GO:0048285	organelle fission	1.60405e-41	ENSG00000138778	CENPE	centromere protein E, 312kDa [Source:HGNC Symbol;Acc:1856]
BP	GO:0048285	organelle fission	1.60405e-41	ENSG00000142945	KIF2C	kinesin family member 2C [Source:HGNC Symbol;Acc:6393]
BP	GO:0048285	organelle fission	1.60405e-41	ENSG00000143228	NUF2	NUF2, NDC80 kinetochore complex component [Source:HGNC Symbol;Acc:14621]
BP	GO:0048285	organelle fission	1.60405e-41	ENSG00000145386	CCNA2	cyclin A2 [Source:HGNC Symbol;Acc:1578]
BP	GO:0048285	organelle fission	1.60405e-41	ENSG00000146918	NCAPG2	non-SMC condensin II complex, subunit G2 [Source:HGNC Symbol;Acc:21904]
BP	GO:0048285	organelle fission	1.60405e-41	ENSG00000154839	SKA1	spindle and kinetochore associated complex subunit 1 [Source:HGNC Symbol;Acc:28109]
BP	GO:0048285	organelle fission	1.60405e-41	ENSG00000156970	BUB1B	BUB1 mitotic checkpoint serine/threonine kinase B [Source:HGNC Symbol;Acc:1149]
BP	GO:0048285	organelle fission	1.60405e-41	ENSG00000157456	CCNB2	cyclin B2 [Source:HGNC Symbol;Acc:1580]
BP	GO:0048285	organelle fission	1.60405e-41	ENSG00000158402	CDC25C	cell division cycle 25C [Source:HGNC Symbol;Acc:1727]
BP	GO:0048285	organelle fission	1.60405e-41	ENSG00000161888	SPC24	SPC24, NDC80 kinetochore complex component [Source:HGNC Symbol;Acc:26913]
BP	GO:0048285	organelle fission	1.60405e-41	ENSG00000163808	KIF15	kinesin family member 15 [Source:HGNC Symbol;Acc:17273]
BP	GO:0048285	organelle fission	1.60405e-41	ENSG00000164109	MAD2L1	MAD2 mitotic arrest deficient-like 1 (yeast) [Source:HGNC Symbol;Acc:6763]
BP	GO:0048285	organelle fission	1.60405e-41	ENSG00000165480	SKA3	spindle and kinetochore associated complex subunit 3 [Source:HGNC Symbol;Acc:20262]
BP	GO:0048285	organelle fission	1.60405e-41	ENSG00000166851	PLK1	polo-like kinase 1 [Source:HGNC Symbol;Acc:9077]
BP	GO:0048285	organelle fission	1.60405e-41	ENSG00000168078	PBK	PDZ binding kinase [Source:HGNC Symbol;Acc:18282]
BP	GO:0048285	organelle fission	1.60405e-41	ENSG00000169679	BUB1	BUB1 mitotic checkpoint serine/threonine kinase [Source:HGNC Symbol;Acc:1148]
BP	GO:0048285	organelle fission	1.60405e-41	ENSG00000170312	CDK1	cyclin-dependent kinase 1 [Source:HGNC Symbol;Acc:1722]
BP	GO:0048285	organelle fission	1.60405e-41	ENSG00000175063	UBE2C	ubiquitin-conjugating enzyme E2C [Source:HGNC Symbol;Acc:15937]
BP	GO:0048285	organelle fission	1.60405e-41	ENSG00000178999	AURKB	aurora kinase B [Source:HGNC Symbol;Acc:11390]
BP	GO:0048285	organelle fission	1.60405e-41	ENSG00000184445	KNTC1	kinetochore associated 1 [Source:HGNC Symbol;Acc:17255]
BP	GO:0048285	organelle fission	1.60405e-41	ENSG00000184661	CDCA2	cell division cycle associated 2 [Source:HGNC Symbol;Acc:14623]
BP	GO:0048285	organelle fission	1.60405e-41	ENSG00000203760	CENPW	centromere protein W [Source:HGNC Symbol;Acc:21488]
BP	GO:0048285	organelle fission	1.60405e-41	ENSG00000262634	SKA1	spindle and kinetochore associated complex subunit 1 [Source:HGNC Symbol;Acc:28109]
BP	GO:0000279	M phase	2.5431e-33	ENSG00000010292	NCAPD2	non-SMC condensin I complex, subunit D2 [Source:HGNC Symbol;Acc:24305]
BP	GO:0000279	M phase	2.5431e-33	ENSG00000011426	ANLN	anillin, actin binding protein [Source:HGNC Symbol;Acc:14082]
BP	GO:0000279	M phase	2.5431e-33	ENSG00000051825	MPHOSPH9	M-phase phosphoprotein 9 [Source:HGNC Symbol;Acc:7215]
BP	GO:0000279	M phase	2.5431e-33	ENSG00000066279	ASPM	asp (abnormal spindle) homolog, microcephaly associated (Drosophila) [Source:HGNC Symbol;Acc:19048]
BP	GO:0000279	M phase	2.5431e-33	ENSG00000071539	TRIP13	thyroid hormone receptor interactor 13 [Source:HGNC Symbol;Acc:12307]
BP	GO:0000279	M phase	2.5431e-33	ENSG00000072864	NDE1	nudE nuclear distribution E homolog 1 (A. nidulans) [Source:HGNC Symbol;Acc:17619]
BP	GO:0000279	M phase	2.5431e-33	ENSG00000076382	SPAG5	sperm associated antigen 5 [Source:HGNC Symbol;Acc:13452]
BP	GO:0000279	M phase	2.5431e-33	ENSG00000078401	EDN1	endothelin 1 [Source:HGNC Symbol;Acc:3176]
BP	GO:0000279	M phase	2.5431e-33	ENSG00000079616	KIF22	kinesin family member 22 [Source:HGNC Symbol;Acc:6391]
BP	GO:0000279	M phase	2.5431e-33	ENSG00000080986	NDC80	NDC80 kinetochore complex component [Source:HGNC Symbol;Acc:16909]
BP	GO:0000279	M phase	2.5431e-33	ENSG00000087586	AURKA	aurora kinase A [Source:HGNC Symbol;Acc:11393]
BP	GO:0000279	M phase	2.5431e-33	ENSG00000088325	TPX2	TPX2, microtubule-associated, homolog (Xenopus laevis) [Source:HGNC Symbol;Acc:1249]
BP	GO:0000279	M phase	2.5431e-33	ENSG00000089685	BIRC5	baculoviral IAP repeat containing 5 [Source:HGNC Symbol;Acc:593]
BP	GO:0000279	M phase	2.5431e-33	ENSG00000094804	CDC6	cell division cycle 6 [Source:HGNC Symbol;Acc:1744]
BP	GO:0000279	M phase	2.5431e-33	ENSG00000101447	FAM83D	family with sequence similarity 83, member D [Source:HGNC Symbol;Acc:16122]
BP	GO:0000279	M phase	2.5431e-33	ENSG00000104147	OIP5	Opa interacting protein 5 [Source:HGNC Symbol;Acc:20300]
BP	GO:0000279	M phase	2.5431e-33	ENSG00000109805	NCAPG	non-SMC condensin I complex, subunit G [Source:HGNC Symbol;Acc:24304]
BP	GO:0000279	M phase	2.5431e-33	ENSG00000112742	TTK	TTK protein kinase [Source:HGNC Symbol;Acc:12401]
BP	GO:0000279	M phase	2.5431e-33	ENSG00000113810	SMC4	structural maintenance of chromosomes 4 [Source:HGNC Symbol;Acc:14013]
BP	GO:0000279	M phase	2.5431e-33	ENSG00000117399	CDC20	cell division cycle 20 [Source:HGNC Symbol;Acc:1723]
BP	GO:0000279	M phase	2.5431e-33	ENSG00000117650	NEK2	NIMA-related kinase 2 [Source:HGNC Symbol;Acc:7745]
BP	GO:0000279	M phase	2.5431e-33	ENSG00000117724	CENPF	centromere protein F, 350/400kDa [Source:HGNC Symbol;Acc:1857]
BP	GO:0000279	M phase	2.5431e-33	ENSG00000119969	HELLS	helicase, lymphoid-specific [Source:HGNC Symbol;Acc:4861]
BP	GO:0000279	M phase	2.5431e-33	ENSG00000121152	NCAPH	non-SMC condensin I complex, subunit H [Source:HGNC Symbol;Acc:1112]
BP	GO:0000279	M phase	2.5431e-33	ENSG00000121621	KIF18A	kinesin family member 18A [Source:HGNC Symbol;Acc:29441]
BP	GO:0000279	M phase	2.5431e-33	ENSG00000122966	CIT	citron (rho-interacting, serine/threonine kinase 21) [Source:HGNC Symbol;Acc:1985]
BP	GO:0000279	M phase	2.5431e-33	ENSG00000126787	DLGAP5	discs, large (Drosophila) homolog-associated protein 5 [Source:HGNC Symbol;Acc:16864]
BP	GO:0000279	M phase	2.5431e-33	ENSG00000127337	YEATS4	YEATS domain containing 4 [Source:HGNC Symbol;Acc:24859]
BP	GO:0000279	M phase	2.5431e-33	ENSG00000129195	FAM64A	family with sequence similarity 64, member A [Source:HGNC Symbol;Acc:25483]
BP	GO:0000279	M phase	2.5431e-33	ENSG00000129810	SGOL1	shugoshin-like 1 (S. pombe) [Source:HGNC Symbol;Acc:25088]
BP	GO:0000279	M phase	2.5431e-33	ENSG00000131747	TOP2A	topoisomerase (DNA) II alpha 170kDa [Source:HGNC Symbol;Acc:11989]
BP	GO:0000279	M phase	2.5431e-33	ENSG00000134057	CCNB1	cyclin B1 [Source:HGNC Symbol;Acc:1579]
BP	GO:0000279	M phase	2.5431e-33	ENSG00000134690	CDCA8	cell division cycle associated 8 [Source:HGNC Symbol;Acc:14629]
BP	GO:0000279	M phase	2.5431e-33	ENSG00000135476	ESPL1	extra spindle pole bodies homolog 1 (S. cerevisiae) [Source:HGNC Symbol;Acc:16856]
BP	GO:0000279	M phase	2.5431e-33	ENSG00000136824	SMC2	structural maintenance of chromosomes 2 [Source:HGNC Symbol;Acc:14011]
BP	GO:0000279	M phase	2.5431e-33	ENSG00000137804	NUSAP1	nucleolar and spindle associated protein 1 [Source:HGNC Symbol;Acc:18538]
BP	GO:0000279	M phase	2.5431e-33	ENSG00000137807	KIF23	kinesin family member 23 [Source:HGNC Symbol;Acc:6392]
BP	GO:0000279	M phase	2.5431e-33	ENSG00000137812	CASC5	cancer susceptibility candidate 5 [Source:HGNC Symbol;Acc:24054]
BP	GO:0000279	M phase	2.5431e-33	ENSG00000138160	KIF11	kinesin family member 11 [Source:HGNC Symbol;Acc:6388]
BP	GO:0000279	M phase	2.5431e-33	ENSG00000138180	CEP55	centrosomal protein 55kDa [Source:HGNC Symbol;Acc:1161]
BP	GO:0000279	M phase	2.5431e-33	ENSG00000138182	KIF20B	kinesin family member 20B [Source:HGNC Symbol;Acc:7212]
BP	GO:0000279	M phase	2.5431e-33	ENSG00000138778	CENPE	centromere protein E, 312kDa [Source:HGNC Symbol;Acc:1856]
BP	GO:0000279	M phase	2.5431e-33	ENSG00000142945	KIF2C	kinesin family member 2C [Source:HGNC Symbol;Acc:6393]
BP	GO:0000279	M phase	2.5431e-33	ENSG00000143228	NUF2	NUF2, NDC80 kinetochore complex component [Source:HGNC Symbol;Acc:14621]
BP	GO:0000279	M phase	2.5431e-33	ENSG00000144554	FANCD2	Fanconi anemia, complementation group D2 [Source:HGNC Symbol;Acc:3585]
BP	GO:0000279	M phase	2.5431e-33	ENSG00000145386	CCNA2	cyclin A2 [Source:HGNC Symbol;Acc:1578]
BP	GO:0000279	M phase	2.5431e-33	ENSG00000146918	NCAPG2	non-SMC condensin II complex, subunit G2 [Source:HGNC Symbol;Acc:21904]
BP	GO:0000279	M phase	2.5431e-33	ENSG00000148773	MKI67	antigen identified by monoclonal antibody Ki-67 [Source:HGNC Symbol;Acc:7107]
BP	GO:0000279	M phase	2.5431e-33	ENSG00000154839	SKA1	spindle and kinetochore associated complex subunit 1 [Source:HGNC Symbol;Acc:28109]
BP	GO:0000279	M phase	2.5431e-33	ENSG00000156970	BUB1B	BUB1 mitotic checkpoint serine/threonine kinase B [Source:HGNC Symbol;Acc:1149]
BP	GO:0000279	M phase	2.5431e-33	ENSG00000157456	CCNB2	cyclin B2 [Source:HGNC Symbol;Acc:1580]
BP	GO:0000279	M phase	2.5431e-33	ENSG00000158402	CDC25C	cell division cycle 25C [Source:HGNC Symbol;Acc:1727]
BP	GO:0000279	M phase	2.5431e-33	ENSG00000161888	SPC24	SPC24, NDC80 kinetochore complex component [Source:HGNC Symbol;Acc:26913]
BP	GO:0000279	M phase	2.5431e-33	ENSG00000163808	KIF15	kinesin family member 15 [Source:HGNC Symbol;Acc:17273]
BP	GO:0000279	M phase	2.5431e-33	ENSG00000164109	MAD2L1	MAD2 mitotic arrest deficient-like 1 (yeast) [Source:HGNC Symbol;Acc:6763]
BP	GO:0000279	M phase	2.5431e-33	ENSG00000165480	SKA3	spindle and kinetochore associated complex subunit 3 [Source:HGNC Symbol;Acc:20262]
BP	GO:0000279	M phase	2.5431e-33	ENSG00000166851	PLK1	polo-like kinase 1 [Source:HGNC Symbol;Acc:9077]
BP	GO:0000279	M phase	2.5431e-33	ENSG00000168078	PBK	PDZ binding kinase [Source:HGNC Symbol;Acc:18282]
BP	GO:0000279	M phase	2.5431e-33	ENSG00000169679	BUB1	BUB1 mitotic checkpoint serine/threonine kinase [Source:HGNC Symbol;Acc:1148]
BP	GO:0000279	M phase	2.5431e-33	ENSG00000170312	CDK1	cyclin-dependent kinase 1 [Source:HGNC Symbol;Acc:1722]
BP	GO:0000279	M phase	2.5431e-33	ENSG00000174371	EXO1	exonuclease 1 [Source:HGNC Symbol;Acc:3511]
BP	GO:0000279	M phase	2.5431e-33	ENSG00000175063	UBE2C	ubiquitin-conjugating enzyme E2C [Source:HGNC Symbol;Acc:15937]
BP	GO:0000279	M phase	2.5431e-33	ENSG00000178999	AURKB	aurora kinase B [Source:HGNC Symbol;Acc:11390]
BP	GO:0000279	M phase	2.5431e-33	ENSG00000184445	KNTC1	kinetochore associated 1 [Source:HGNC Symbol;Acc:17255]
BP	GO:0000279	M phase	2.5431e-33	ENSG00000184661	CDCA2	cell division cycle associated 2 [Source:HGNC Symbol;Acc:14623]
BP	GO:0000279	M phase	2.5431e-33	ENSG00000188486	H2AFX	H2A histone family, member X [Source:HGNC Symbol;Acc:4739]
BP	GO:0000279	M phase	2.5431e-33	ENSG00000197275	RAD54B	RAD54 homolog B (S. cerevisiae) [Source:HGNC Symbol;Acc:17228]
BP	GO:0000279	M phase	2.5431e-33	ENSG00000198901	PRC1	protein regulator of cytokinesis 1 [Source:HGNC Symbol;Acc:9341]
BP	GO:0000279	M phase	2.5431e-33	ENSG00000203760	CENPW	centromere protein W [Source:HGNC Symbol;Acc:21488]
BP	GO:0000279	M phase	2.5431e-33	ENSG00000262634	SKA1	spindle and kinetochore associated complex subunit 1 [Source:HGNC Symbol;Acc:28109]
BP	GO:0051301	cell division	2.99461e-28	ENSG00000010292	NCAPD2	non-SMC condensin I complex, subunit D2 [Source:HGNC Symbol;Acc:24305]
BP	GO:0051301	cell division	2.99461e-28	ENSG00000011426	ANLN	anillin, actin binding protein [Source:HGNC Symbol;Acc:14082]
BP	GO:0051301	cell division	2.99461e-28	ENSG00000066279	ASPM	asp (abnormal spindle) homolog, microcephaly associated (Drosophila) [Source:HGNC Symbol;Acc:19048]
BP	GO:0051301	cell division	2.99461e-28	ENSG00000072864	NDE1	nudE nuclear distribution E homolog 1 (A. nidulans) [Source:HGNC Symbol;Acc:17619]
BP	GO:0051301	cell division	2.99461e-28	ENSG00000076382	SPAG5	sperm associated antigen 5 [Source:HGNC Symbol;Acc:13452]
BP	GO:0051301	cell division	2.99461e-28	ENSG00000080986	NDC80	NDC80 kinetochore complex component [Source:HGNC Symbol;Acc:16909]
BP	GO:0051301	cell division	2.99461e-28	ENSG00000087586	AURKA	aurora kinase A [Source:HGNC Symbol;Acc:11393]
BP	GO:0051301	cell division	2.99461e-28	ENSG00000088325	TPX2	TPX2, microtubule-associated, homolog (Xenopus laevis) [Source:HGNC Symbol;Acc:1249]
BP	GO:0051301	cell division	2.99461e-28	ENSG00000089685	BIRC5	baculoviral IAP repeat containing 5 [Source:HGNC Symbol;Acc:593]
BP	GO:0051301	cell division	2.99461e-28	ENSG00000094804	CDC6	cell division cycle 6 [Source:HGNC Symbol;Acc:1744]
BP	GO:0051301	cell division	2.99461e-28	ENSG00000100297	MCM5	minichromosome maintenance complex component 5 [Source:HGNC Symbol;Acc:6948]
BP	GO:0051301	cell division	2.99461e-28	ENSG00000101447	FAM83D	family with sequence similarity 83, member D [Source:HGNC Symbol;Acc:16122]
BP	GO:0051301	cell division	2.99461e-28	ENSG00000104147	OIP5	Opa interacting protein 5 [Source:HGNC Symbol;Acc:20300]
BP	GO:0051301	cell division	2.99461e-28	ENSG00000109805	NCAPG	non-SMC condensin I complex, subunit G [Source:HGNC Symbol;Acc:24304]
BP	GO:0051301	cell division	2.99461e-28	ENSG00000112984	KIF20A	kinesin family member 20A [Source:HGNC Symbol;Acc:9787]
BP	GO:0051301	cell division	2.99461e-28	ENSG00000113810	SMC4	structural maintenance of chromosomes 4 [Source:HGNC Symbol;Acc:14013]
BP	GO:0051301	cell division	2.99461e-28	ENSG00000114346	ECT2	epithelial cell transforming sequence 2 oncogene [Source:HGNC Symbol;Acc:3155]
BP	GO:0051301	cell division	2.99461e-28	ENSG00000117399	CDC20	cell division cycle 20 [Source:HGNC Symbol;Acc:1723]
BP	GO:0051301	cell division	2.99461e-28	ENSG00000117650	NEK2	NIMA-related kinase 2 [Source:HGNC Symbol;Acc:7745]
BP	GO:0051301	cell division	2.99461e-28	ENSG00000117724	CENPF	centromere protein F, 350/400kDa [Source:HGNC Symbol;Acc:1857]
BP	GO:0051301	cell division	2.99461e-28	ENSG00000119969	HELLS	helicase, lymphoid-specific [Source:HGNC Symbol;Acc:4861]
BP	GO:0051301	cell division	2.99461e-28	ENSG00000121152	NCAPH	non-SMC condensin I complex, subunit H [Source:HGNC Symbol;Acc:1112]
BP	GO:0051301	cell division	2.99461e-28	ENSG00000122966	CIT	citron (rho-interacting, serine/threonine kinase 21) [Source:HGNC Symbol;Acc:1985]
BP	GO:0051301	cell division	2.99461e-28	ENSG00000129173	E2F8	E2F transcription factor 8 [Source:HGNC Symbol;Acc:24727]
BP	GO:0051301	cell division	2.99461e-28	ENSG00000129195	FAM64A	family with sequence similarity 64, member A [Source:HGNC Symbol;Acc:25483]
BP	GO:0051301	cell division	2.99461e-28	ENSG00000129810	SGOL1	shugoshin-like 1 (S. pombe) [Source:HGNC Symbol;Acc:25088]
BP	GO:0051301	cell division	2.99461e-28	ENSG00000131747	TOP2A	topoisomerase (DNA) II alpha 170kDa [Source:HGNC Symbol;Acc:11989]
BP	GO:0051301	cell division	2.99461e-28	ENSG00000134057	CCNB1	cyclin B1 [Source:HGNC Symbol;Acc:1579]
BP	GO:0051301	cell division	2.99461e-28	ENSG00000134690	CDCA8	cell division cycle associated 8 [Source:HGNC Symbol;Acc:14629]
BP	GO:0051301	cell division	2.99461e-28	ENSG00000135476	ESPL1	extra spindle pole bodies homolog 1 (S. cerevisiae) [Source:HGNC Symbol;Acc:16856]
BP	GO:0051301	cell division	2.99461e-28	ENSG00000136108	CKAP2	cytoskeleton associated protein 2 [Source:HGNC Symbol;Acc:1990]
BP	GO:0051301	cell division	2.99461e-28	ENSG00000136824	SMC2	structural maintenance of chromosomes 2 [Source:HGNC Symbol;Acc:14011]
BP	GO:0051301	cell division	2.99461e-28	ENSG00000137804	NUSAP1	nucleolar and spindle associated protein 1 [Source:HGNC Symbol;Acc:18538]
BP	GO:0051301	cell division	2.99461e-28	ENSG00000137807	KIF23	kinesin family member 23 [Source:HGNC Symbol;Acc:6392]
BP	GO:0051301	cell division	2.99461e-28	ENSG00000137812	CASC5	cancer susceptibility candidate 5 [Source:HGNC Symbol;Acc:24054]
BP	GO:0051301	cell division	2.99461e-28	ENSG00000138160	KIF11	kinesin family member 11 [Source:HGNC Symbol;Acc:6388]
BP	GO:0051301	cell division	2.99461e-28	ENSG00000138180	CEP55	centrosomal protein 55kDa [Source:HGNC Symbol;Acc:1161]
BP	GO:0051301	cell division	2.99461e-28	ENSG00000138182	KIF20B	kinesin family member 20B [Source:HGNC Symbol;Acc:7212]
BP	GO:0051301	cell division	2.99461e-28	ENSG00000138778	CENPE	centromere protein E, 312kDa [Source:HGNC Symbol;Acc:1856]
BP	GO:0051301	cell division	2.99461e-28	ENSG00000142945	KIF2C	kinesin family member 2C [Source:HGNC Symbol;Acc:6393]
BP	GO:0051301	cell division	2.99461e-28	ENSG00000143228	NUF2	NUF2, NDC80 kinetochore complex component [Source:HGNC Symbol;Acc:14621]
BP	GO:0051301	cell division	2.99461e-28	ENSG00000144354	CDCA7	cell division cycle associated 7 [Source:HGNC Symbol;Acc:14628]
BP	GO:0051301	cell division	2.99461e-28	ENSG00000145386	CCNA2	cyclin A2 [Source:HGNC Symbol;Acc:1578]
BP	GO:0051301	cell division	2.99461e-28	ENSG00000146918	NCAPG2	non-SMC condensin II complex, subunit G2 [Source:HGNC Symbol;Acc:21904]
BP	GO:0051301	cell division	2.99461e-28	ENSG00000151849	CENPJ	centromere protein J [Source:HGNC Symbol;Acc:17272]
BP	GO:0051301	cell division	2.99461e-28	ENSG00000153044	CENPH	centromere protein H [Source:HGNC Symbol;Acc:17268]
BP	GO:0051301	cell division	2.99461e-28	ENSG00000154839	SKA1	spindle and kinetochore associated complex subunit 1 [Source:HGNC Symbol;Acc:28109]
BP	GO:0051301	cell division	2.99461e-28	ENSG00000156970	BUB1B	BUB1 mitotic checkpoint serine/threonine kinase B [Source:HGNC Symbol;Acc:1149]
BP	GO:0051301	cell division	2.99461e-28	ENSG00000157456	CCNB2	cyclin B2 [Source:HGNC Symbol;Acc:1580]
BP	GO:0051301	cell division	2.99461e-28	ENSG00000158402	CDC25C	cell division cycle 25C [Source:HGNC Symbol;Acc:1727]
BP	GO:0051301	cell division	2.99461e-28	ENSG00000161888	SPC24	SPC24, NDC80 kinetochore complex component [Source:HGNC Symbol;Acc:26913]
BP	GO:0051301	cell division	2.99461e-28	ENSG00000164109	MAD2L1	MAD2 mitotic arrest deficient-like 1 (yeast) [Source:HGNC Symbol;Acc:6763]
BP	GO:0051301	cell division	2.99461e-28	ENSG00000165480	SKA3	spindle and kinetochore associated complex subunit 3 [Source:HGNC Symbol;Acc:20262]
BP	GO:0051301	cell division	2.99461e-28	ENSG00000166851	PLK1	polo-like kinase 1 [Source:HGNC Symbol;Acc:9077]
BP	GO:0051301	cell division	2.99461e-28	ENSG00000169679	BUB1	BUB1 mitotic checkpoint serine/threonine kinase [Source:HGNC Symbol;Acc:1148]
BP	GO:0051301	cell division	2.99461e-28	ENSG00000170312	CDK1	cyclin-dependent kinase 1 [Source:HGNC Symbol;Acc:1722]
BP	GO:0051301	cell division	2.99461e-28	ENSG00000175063	UBE2C	ubiquitin-conjugating enzyme E2C [Source:HGNC Symbol;Acc:15937]
BP	GO:0051301	cell division	2.99461e-28	ENSG00000178999	AURKB	aurora kinase B [Source:HGNC Symbol;Acc:11390]
BP	GO:0051301	cell division	2.99461e-28	ENSG00000184445	KNTC1	kinetochore associated 1 [Source:HGNC Symbol;Acc:17255]
BP	GO:0051301	cell division	2.99461e-28	ENSG00000184661	CDCA2	cell division cycle associated 2 [Source:HGNC Symbol;Acc:14623]
BP	GO:0051301	cell division	2.99461e-28	ENSG00000197299	BLM	Bloom syndrome, RecQ helicase-like [Source:HGNC Symbol;Acc:1058]
BP	GO:0051301	cell division	2.99461e-28	ENSG00000198901	PRC1	protein regulator of cytokinesis 1 [Source:HGNC Symbol;Acc:9341]
BP	GO:0051301	cell division	2.99461e-28	ENSG00000203760	CENPW	centromere protein W [Source:HGNC Symbol;Acc:21488]
BP	GO:0051301	cell division	2.99461e-28	ENSG00000262634	SKA1	spindle and kinetochore associated complex subunit 1 [Source:HGNC Symbol;Acc:28109]
CC	GO:0000775	chromosome, centromeric region	2.58122e-27	ENSG00000072864	NDE1	nudE nuclear distribution E homolog 1 (A. nidulans) [Source:HGNC Symbol;Acc:17619]
CC	GO:0000775	chromosome, centromeric region	2.58122e-27	ENSG00000076382	SPAG5	sperm associated antigen 5 [Source:HGNC Symbol;Acc:13452]
CC	GO:0000775	chromosome, centromeric region	2.58122e-27	ENSG00000079616	KIF22	kinesin family member 22 [Source:HGNC Symbol;Acc:6391]
CC	GO:0000775	chromosome, centromeric region	2.58122e-27	ENSG00000080986	NDC80	NDC80 kinetochore complex component [Source:HGNC Symbol;Acc:16909]
CC	GO:0000775	chromosome, centromeric region	2.58122e-27	ENSG00000089685	BIRC5	baculoviral IAP repeat containing 5 [Source:HGNC Symbol;Acc:593]
CC	GO:0000775	chromosome, centromeric region	2.58122e-27	ENSG00000102384	CENPI	centromere protein I [Source:HGNC Symbol;Acc:3968]
CC	GO:0000775	chromosome, centromeric region	2.58122e-27	ENSG00000104147	OIP5	Opa interacting protein 5 [Source:HGNC Symbol;Acc:20300]
CC	GO:0000775	chromosome, centromeric region	2.58122e-27	ENSG00000115163	CENPA	centromere protein A [Source:HGNC Symbol;Acc:1851]
CC	GO:0000775	chromosome, centromeric region	2.58122e-27	ENSG00000117650	NEK2	NIMA-related kinase 2 [Source:HGNC Symbol;Acc:7745]
CC	GO:0000775	chromosome, centromeric region	2.58122e-27	ENSG00000117724	CENPF	centromere protein F, 350/400kDa [Source:HGNC Symbol;Acc:1857]
CC	GO:0000775	chromosome, centromeric region	2.58122e-27	ENSG00000119969	HELLS	helicase, lymphoid-specific [Source:HGNC Symbol;Acc:4861]
CC	GO:0000775	chromosome, centromeric region	2.58122e-27	ENSG00000123219	CENPK	centromere protein K [Source:HGNC Symbol;Acc:29479]
CC	GO:0000775	chromosome, centromeric region	2.58122e-27	ENSG00000123485	HJURP	Holliday junction recognition protein [Source:HGNC Symbol;Acc:25444]
CC	GO:0000775	chromosome, centromeric region	2.58122e-27	ENSG00000129810	SGOL1	shugoshin-like 1 (S. pombe) [Source:HGNC Symbol;Acc:25088]
CC	GO:0000775	chromosome, centromeric region	2.58122e-27	ENSG00000134057	CCNB1	cyclin B1 [Source:HGNC Symbol;Acc:1579]
CC	GO:0000775	chromosome, centromeric region	2.58122e-27	ENSG00000134690	CDCA8	cell division cycle associated 8 [Source:HGNC Symbol;Acc:14629]
CC	GO:0000775	chromosome, centromeric region	2.58122e-27	ENSG00000137812	CASC5	cancer susceptibility candidate 5 [Source:HGNC Symbol;Acc:24054]
CC	GO:0000775	chromosome, centromeric region	2.58122e-27	ENSG00000138778	CENPE	centromere protein E, 312kDa [Source:HGNC Symbol;Acc:1856]
CC	GO:0000775	chromosome, centromeric region	2.58122e-27	ENSG00000142945	KIF2C	kinesin family member 2C [Source:HGNC Symbol;Acc:6393]
CC	GO:0000775	chromosome, centromeric region	2.58122e-27	ENSG00000143228	NUF2	NUF2, NDC80 kinetochore complex component [Source:HGNC Symbol;Acc:14621]
CC	GO:0000775	chromosome, centromeric region	2.58122e-27	ENSG00000148773	MKI67	antigen identified by monoclonal antibody Ki-67 [Source:HGNC Symbol;Acc:7107]
CC	GO:0000775	chromosome, centromeric region	2.58122e-27	ENSG00000153044	CENPH	centromere protein H [Source:HGNC Symbol;Acc:17268]
CC	GO:0000775	chromosome, centromeric region	2.58122e-27	ENSG00000154839	SKA1	spindle and kinetochore associated complex subunit 1 [Source:HGNC Symbol;Acc:28109]
CC	GO:0000775	chromosome, centromeric region	2.58122e-27	ENSG00000156970	BUB1B	BUB1 mitotic checkpoint serine/threonine kinase B [Source:HGNC Symbol;Acc:1149]
CC	GO:0000775	chromosome, centromeric region	2.58122e-27	ENSG00000161888	SPC24	SPC24, NDC80 kinetochore complex component [Source:HGNC Symbol;Acc:26913]
CC	GO:0000775	chromosome, centromeric region	2.58122e-27	ENSG00000164109	MAD2L1	MAD2 mitotic arrest deficient-like 1 (yeast) [Source:HGNC Symbol;Acc:6763]
CC	GO:0000775	chromosome, centromeric region	2.58122e-27	ENSG00000165480	SKA3	spindle and kinetochore associated complex subunit 3 [Source:HGNC Symbol;Acc:20262]
CC	GO:0000775	chromosome, centromeric region	2.58122e-27	ENSG00000166851	PLK1	polo-like kinase 1 [Source:HGNC Symbol;Acc:9077]
CC	GO:0000775	chromosome, centromeric region	2.58122e-27	ENSG00000169679	BUB1	BUB1 mitotic checkpoint serine/threonine kinase [Source:HGNC Symbol;Acc:1148]
CC	GO:0000775	chromosome, centromeric region	2.58122e-27	ENSG00000178999	AURKB	aurora kinase B [Source:HGNC Symbol;Acc:11390]
CC	GO:0000775	chromosome, centromeric region	2.58122e-27	ENSG00000184445	KNTC1	kinetochore associated 1 [Source:HGNC Symbol;Acc:17255]
CC	GO:0000775	chromosome, centromeric region	2.58122e-27	ENSG00000203760	CENPW	centromere protein W [Source:HGNC Symbol;Acc:21488]
CC	GO:0000775	chromosome, centromeric region	2.58122e-27	ENSG00000262634	SKA1	spindle and kinetochore associated complex subunit 1 [Source:HGNC Symbol;Acc:28109]
BP	GO:0046967	cytosol to ER transport	3.11364e-27	ENSG00000168394	TAP1	transporter 1, ATP-binding cassette, sub-family B (MDR/TAP) [Source:HGNC Symbol;Acc:43]
BP	GO:0046967	cytosol to ER transport	3.11364e-27	ENSG00000204267	TAP2	transporter 2, ATP-binding cassette, sub-family B (MDR/TAP) [Source:HGNC Symbol;Acc:44]
BP	GO:0046967	cytosol to ER transport	3.11364e-27	ENSG00000206235	TAP2	transporter 2, ATP-binding cassette, sub-family B (MDR/TAP) [Source:HGNC Symbol;Acc:44]
BP	GO:0046967	cytosol to ER transport	3.11364e-27	ENSG00000206297	TAP1	transporter 1, ATP-binding cassette, sub-family B (MDR/TAP) [Source:HGNC Symbol;Acc:43]
BP	GO:0046967	cytosol to ER transport	3.11364e-27	ENSG00000206299	TAP2	transporter 2, ATP-binding cassette, sub-family B (MDR/TAP) [Source:HGNC Symbol;Acc:44]
BP	GO:0046967	cytosol to ER transport	3.11364e-27	ENSG00000223481	TAP2	transporter 2, ATP-binding cassette, sub-family B (MDR/TAP) [Source:HGNC Symbol;Acc:44]
BP	GO:0046967	cytosol to ER transport	3.11364e-27	ENSG00000224212	TAP1	transporter 1, ATP-binding cassette, sub-family B (MDR/TAP) [Source:HGNC Symbol;Acc:43]
BP	GO:0046967	cytosol to ER transport	3.11364e-27	ENSG00000225967	TAP2	transporter 2, ATP-binding cassette, sub-family B (MDR/TAP) [Source:HGNC Symbol;Acc:44]
BP	GO:0046967	cytosol to ER transport	3.11364e-27	ENSG00000226173	TAP1	transporter 1, ATP-binding cassette, sub-family B (MDR/TAP) [Source:HGNC Symbol;Acc:43]
BP	GO:0046967	cytosol to ER transport	3.11364e-27	ENSG00000227816	TAP1	transporter 1, ATP-binding cassette, sub-family B (MDR/TAP) [Source:HGNC Symbol;Acc:43]
BP	GO:0046967	cytosol to ER transport	3.11364e-27	ENSG00000228582	TAP2	transporter 2, ATP-binding cassette, sub-family B (MDR/TAP) [Source:HGNC Symbol;Acc:44]
BP	GO:0046967	cytosol to ER transport	3.11364e-27	ENSG00000230705	TAP1	transporter 1, ATP-binding cassette, sub-family B (MDR/TAP) [Source:HGNC Symbol;Acc:43]
BP	GO:0046967	cytosol to ER transport	3.11364e-27	ENSG00000232326	TAP2	transporter 2, ATP-binding cassette, sub-family B (MDR/TAP) [Source:HGNC Symbol;Acc:44]
BP	GO:0046967	cytosol to ER transport	3.11364e-27	ENSG00000232367	TAP1	transporter 1, ATP-binding cassette, sub-family B (MDR/TAP) [Source:HGNC Symbol;Acc:43]
BP	GO:0046967	cytosol to ER transport	3.11364e-27	ENSG00000237599	TAP2	transporter 2, ATP-binding cassette, sub-family B (MDR/TAP) [Source:HGNC Symbol;Acc:44]
BP	GO:0051708	intracellular protein transport in other organism involved in symbiotic interaction	7.66113e-27	ENSG00000168394	TAP1	transporter 1, ATP-binding cassette, sub-family B (MDR/TAP) [Source:HGNC Symbol;Acc:43]
BP	GO:0051708	intracellular protein transport in other organism involved in symbiotic interaction	7.66113e-27	ENSG00000185745	IFIT1	interferon-induced protein with tetratricopeptide repeats 1 [Source:HGNC Symbol;Acc:5407]
BP	GO:0051708	intracellular protein transport in other organism involved in symbiotic interaction	7.66113e-27	ENSG00000204267	TAP2	transporter 2, ATP-binding cassette, sub-family B (MDR/TAP) [Source:HGNC Symbol;Acc:44]
BP	GO:0051708	intracellular protein transport in other organism involved in symbiotic interaction	7.66113e-27	ENSG00000206235	TAP2	transporter 2, ATP-binding cassette, sub-family B (MDR/TAP) [Source:HGNC Symbol;Acc:44]
BP	GO:0051708	intracellular protein transport in other organism involved in symbiotic interaction	7.66113e-27	ENSG00000206297	TAP1	transporter 1, ATP-binding cassette, sub-family B (MDR/TAP) [Source:HGNC Symbol;Acc:43]
BP	GO:0051708	intracellular protein transport in other organism involved in symbiotic interaction	7.66113e-27	ENSG00000206299	TAP2	transporter 2, ATP-binding cassette, sub-family B (MDR/TAP) [Source:HGNC Symbol;Acc:44]
BP	GO:0051708	intracellular protein transport in other organism involved in symbiotic interaction	7.66113e-27	ENSG00000223481	TAP2	transporter 2, ATP-binding cassette, sub-family B (MDR/TAP) [Source:HGNC Symbol;Acc:44]
BP	GO:0051708	intracellular protein transport in other organism involved in symbiotic interaction	7.66113e-27	ENSG00000224212	TAP1	transporter 1, ATP-binding cassette, sub-family B (MDR/TAP) [Source:HGNC Symbol;Acc:43]
BP	GO:0051708	intracellular protein transport in other organism involved in symbiotic interaction	7.66113e-27	ENSG00000225967	TAP2	transporter 2, ATP-binding cassette, sub-family B (MDR/TAP) [Source:HGNC Symbol;Acc:44]
BP	GO:0051708	intracellular protein transport in other organism involved in symbiotic interaction	7.66113e-27	ENSG00000226173	TAP1	transporter 1, ATP-binding cassette, sub-family B (MDR/TAP) [Source:HGNC Symbol;Acc:43]
BP	GO:0051708	intracellular protein transport in other organism involved in symbiotic interaction	7.66113e-27	ENSG00000227816	TAP1	transporter 1, ATP-binding cassette, sub-family B (MDR/TAP) [Source:HGNC Symbol;Acc:43]
BP	GO:0051708	intracellular protein transport in other organism involved in symbiotic interaction	7.66113e-27	ENSG00000228582	TAP2	transporter 2, ATP-binding cassette, sub-family B (MDR/TAP) [Source:HGNC Symbol;Acc:44]
BP	GO:0051708	intracellular protein transport in other organism involved in symbiotic interaction	7.66113e-27	ENSG00000230705	TAP1	transporter 1, ATP-binding cassette, sub-family B (MDR/TAP) [Source:HGNC Symbol;Acc:43]
BP	GO:0051708	intracellular protein transport in other organism involved in symbiotic interaction	7.66113e-27	ENSG00000232326	TAP2	transporter 2, ATP-binding cassette, sub-family B (MDR/TAP) [Source:HGNC Symbol;Acc:44]
BP	GO:0051708	intracellular protein transport in other organism involved in symbiotic interaction	7.66113e-27	ENSG00000232367	TAP1	transporter 1, ATP-binding cassette, sub-family B (MDR/TAP) [Source:HGNC Symbol;Acc:43]
BP	GO:0051708	intracellular protein transport in other organism involved in symbiotic interaction	7.66113e-27	ENSG00000237599	TAP2	transporter 2, ATP-binding cassette, sub-family B (MDR/TAP) [Source:HGNC Symbol;Acc:44]
BP	GO:0019060	intracellular transport of viral proteins in host cell	7.66113e-27	ENSG00000168394	TAP1	transporter 1, ATP-binding cassette, sub-family B (MDR/TAP) [Source:HGNC Symbol;Acc:43]
BP	GO:0019060	intracellular transport of viral proteins in host cell	7.66113e-27	ENSG00000185745	IFIT1	interferon-induced protein with tetratricopeptide repeats 1 [Source:HGNC Symbol;Acc:5407]
BP	GO:0019060	intracellular transport of viral proteins in host cell	7.66113e-27	ENSG00000204267	TAP2	transporter 2, ATP-binding cassette, sub-family B (MDR/TAP) [Source:HGNC Symbol;Acc:44]
BP	GO:0019060	intracellular transport of viral proteins in host cell	7.66113e-27	ENSG00000206235	TAP2	transporter 2, ATP-binding cassette, sub-family B (MDR/TAP) [Source:HGNC Symbol;Acc:44]
BP	GO:0019060	intracellular transport of viral proteins in host cell	7.66113e-27	ENSG00000206297	TAP1	transporter 1, ATP-binding cassette, sub-family B (MDR/TAP) [Source:HGNC Symbol;Acc:43]
BP	GO:0019060	intracellular transport of viral proteins in host cell	7.66113e-27	ENSG00000206299	TAP2	transporter 2, ATP-binding cassette, sub-family B (MDR/TAP) [Source:HGNC Symbol;Acc:44]
BP	GO:0019060	intracellular transport of viral proteins in host cell	7.66113e-27	ENSG00000223481	TAP2	transporter 2, ATP-binding cassette, sub-family B (MDR/TAP) [Source:HGNC Symbol;Acc:44]
BP	GO:0019060	intracellular transport of viral proteins in host cell	7.66113e-27	ENSG00000224212	TAP1	transporter 1, ATP-binding cassette, sub-family B (MDR/TAP) [Source:HGNC Symbol;Acc:43]
BP	GO:0019060	intracellular transport of viral proteins in host cell	7.66113e-27	ENSG00000225967	TAP2	transporter 2, ATP-binding cassette, sub-family B (MDR/TAP) [Source:HGNC Symbol;Acc:44]
BP	GO:0019060	intracellular transport of viral proteins in host cell	7.66113e-27	ENSG00000226173	TAP1	transporter 1, ATP-binding cassette, sub-family B (MDR/TAP) [Source:HGNC Symbol;Acc:43]
BP	GO:0019060	intracellular transport of viral proteins in host cell	7.66113e-27	ENSG00000227816	TAP1	transporter 1, ATP-binding cassette, sub-family B (MDR/TAP) [Source:HGNC Symbol;Acc:43]
BP	GO:0019060	intracellular transport of viral proteins in host cell	7.66113e-27	ENSG00000228582	TAP2	transporter 2, ATP-binding cassette, sub-family B (MDR/TAP) [Source:HGNC Symbol;Acc:44]
BP	GO:0019060	intracellular transport of viral proteins in host cell	7.66113e-27	ENSG00000230705	TAP1	transporter 1, ATP-binding cassette, sub-family B (MDR/TAP) [Source:HGNC Symbol;Acc:43]
BP	GO:0019060	intracellular transport of viral proteins in host cell	7.66113e-27	ENSG00000232326	TAP2	transporter 2, ATP-binding cassette, sub-family B (MDR/TAP) [Source:HGNC Symbol;Acc:44]
BP	GO:0019060	intracellular transport of viral proteins in host cell	7.66113e-27	ENSG00000232367	TAP1	transporter 1, ATP-binding cassette, sub-family B (MDR/TAP) [Source:HGNC Symbol;Acc:43]
BP	GO:0019060	intracellular transport of viral proteins in host cell	7.66113e-27	ENSG00000237599	TAP2	transporter 2, ATP-binding cassette, sub-family B (MDR/TAP) [Source:HGNC Symbol;Acc:44]
MF	GO:0046980	tapasin binding	2.29584e-26	ENSG00000168394	TAP1	transporter 1, ATP-binding cassette, sub-family B (MDR/TAP) [Source:HGNC Symbol;Acc:43]
MF	GO:0046980	tapasin binding	2.29584e-26	ENSG00000204267	TAP2	transporter 2, ATP-binding cassette, sub-family B (MDR/TAP) [Source:HGNC Symbol;Acc:44]
MF	GO:0046980	tapasin binding	2.29584e-26	ENSG00000206235	TAP2	transporter 2, ATP-binding cassette, sub-family B (MDR/TAP) [Source:HGNC Symbol;Acc:44]
MF	GO:0046980	tapasin binding	2.29584e-26	ENSG00000206297	TAP1	transporter 1, ATP-binding cassette, sub-family B (MDR/TAP) [Source:HGNC Symbol;Acc:43]
MF	GO:0046980	tapasin binding	2.29584e-26	ENSG00000206299	TAP2	transporter 2, ATP-binding cassette, sub-family B (MDR/TAP) [Source:HGNC Symbol;Acc:44]
MF	GO:0046980	tapasin binding	2.29584e-26	ENSG00000223481	TAP2	transporter 2, ATP-binding cassette, sub-family B (MDR/TAP) [Source:HGNC Symbol;Acc:44]
MF	GO:0046980	tapasin binding	2.29584e-26	ENSG00000224212	TAP1	transporter 1, ATP-binding cassette, sub-family B (MDR/TAP) [Source:HGNC Symbol;Acc:43]
MF	GO:0046980	tapasin binding	2.29584e-26	ENSG00000225967	TAP2	transporter 2, ATP-binding cassette, sub-family B (MDR/TAP) [Source:HGNC Symbol;Acc:44]
MF	GO:0046980	tapasin binding	2.29584e-26	ENSG00000226173	TAP1	transporter 1, ATP-binding cassette, sub-family B (MDR/TAP) [Source:HGNC Symbol;Acc:43]
MF	GO:0046980	tapasin binding	2.29584e-26	ENSG00000227816	TAP1	transporter 1, ATP-binding cassette, sub-family B (MDR/TAP) [Source:HGNC Symbol;Acc:43]
MF	GO:0046980	tapasin binding	2.29584e-26	ENSG00000228582	TAP2	transporter 2, ATP-binding cassette, sub-family B (MDR/TAP) [Source:HGNC Symbol;Acc:44]
MF	GO:0046980	tapasin binding	2.29584e-26	ENSG00000230705	TAP1	transporter 1, ATP-binding cassette, sub-family B (MDR/TAP) [Source:HGNC Symbol;Acc:43]
MF	GO:0046980	tapasin binding	2.29584e-26	ENSG00000232326	TAP2	transporter 2, ATP-binding cassette, sub-family B (MDR/TAP) [Source:HGNC Symbol;Acc:44]
MF	GO:0046980	tapasin binding	2.29584e-26	ENSG00000232367	TAP1	transporter 1, ATP-binding cassette, sub-family B (MDR/TAP) [Source:HGNC Symbol;Acc:43]
MF	GO:0046980	tapasin binding	2.29584e-26	ENSG00000237599	TAP2	transporter 2, ATP-binding cassette, sub-family B (MDR/TAP) [Source:HGNC Symbol;Acc:44]
BP	GO:0034340	response to type I interferon	1.24659e-25	ENSG00000089127	OAS1	2'-5'-oligoadenylate synthetase 1, 40/46kDa [Source:HGNC Symbol;Acc:8086]
BP	GO:0034340	response to type I interferon	1.24659e-25	ENSG00000111331	OAS3	2'-5'-oligoadenylate synthetase 3, 100kDa [Source:HGNC Symbol;Acc:8088]
BP	GO:0034340	response to type I interferon	1.24659e-25	ENSG00000111335	OAS2	2'-5'-oligoadenylate synthetase 2, 69/71kDa [Source:HGNC Symbol;Acc:8087]
BP	GO:0034340	response to type I interferon	1.24659e-25	ENSG00000115415	STAT1	signal transducer and activator of transcription 1, 91kDa [Source:HGNC Symbol;Acc:11362]
BP	GO:0034340	response to type I interferon	1.24659e-25	ENSG00000119917	IFIT3	interferon-induced protein with tetratricopeptide repeats 3 [Source:HGNC Symbol;Acc:5411]
BP	GO:0034340	response to type I interferon	1.24659e-25	ENSG00000119922	IFIT2	interferon-induced protein with tetratricopeptide repeats 2 [Source:HGNC Symbol;Acc:5409]
BP	GO:0034340	response to type I interferon	1.24659e-25	ENSG00000126709	IFI6	interferon, alpha-inducible protein 6 [Source:HGNC Symbol;Acc:4054]
BP	GO:0034340	response to type I interferon	1.24659e-25	ENSG00000132530	XAF1	XIAP associated factor 1 [Source:HGNC Symbol;Acc:30932]
BP	GO:0034340	response to type I interferon	1.24659e-25	ENSG00000157601	MX1	myxovirus (influenza virus) resistance 1, interferon-inducible protein p78 (mouse) [Source:HGNC Symbol;Acc:7532]
BP	GO:0034340	response to type I interferon	1.24659e-25	ENSG00000160710	ADAR	adenosine deaminase, RNA-specific [Source:HGNC Symbol;Acc:225]
BP	GO:0034340	response to type I interferon	1.24659e-25	ENSG00000170581	STAT2	signal transducer and activator of transcription 2, 113kDa [Source:HGNC Symbol;Acc:11363]
BP	GO:0034340	response to type I interferon	1.24659e-25	ENSG00000183486	MX2	myxovirus (influenza virus) resistance 2 (mouse) [Source:HGNC Symbol;Acc:7533]
BP	GO:0034340	response to type I interferon	1.24659e-25	ENSG00000184979	USP18	ubiquitin specific peptidase 18 [Source:HGNC Symbol;Acc:12616]
BP	GO:0034340	response to type I interferon	1.24659e-25	ENSG00000185507	IRF7	interferon regulatory factor 7 [Source:HGNC Symbol;Acc:6122]
BP	GO:0034340	response to type I interferon	1.24659e-25	ENSG00000185745	IFIT1	interferon-induced protein with tetratricopeptide repeats 1 [Source:HGNC Symbol;Acc:5407]
BP	GO:0034340	response to type I interferon	1.24659e-25	ENSG00000187608	ISG15	ISG15 ubiquitin-like modifier [Source:HGNC Symbol;Acc:4053]
BP	GO:0034340	response to type I interferon	1.24659e-25	ENSG00000204264	PSMB8	proteasome (prosome, macropain) subunit, beta type, 8 [Source:HGNC Symbol;Acc:9545]
BP	GO:0034340	response to type I interferon	1.24659e-25	ENSG00000206298	PSMB8	proteasome (prosome, macropain) subunit, beta type, 8 [Source:HGNC Symbol;Acc:9545]
BP	GO:0034340	response to type I interferon	1.24659e-25	ENSG00000206493	HLA-E	major histocompatibility complex, class I, E [Source:HGNC Symbol;Acc:4962]
BP	GO:0034340	response to type I interferon	1.24659e-25	ENSG00000226201	PSMB8	proteasome (prosome, macropain) subunit, beta type, 8 [Source:HGNC Symbol;Acc:9545]
BP	GO:0034340	response to type I interferon	1.24659e-25	ENSG00000229252	HLA-E	major histocompatibility complex, class I, E [Source:HGNC Symbol;Acc:4962]
BP	GO:0034340	response to type I interferon	1.24659e-25	ENSG00000230034	PSMB8	proteasome (prosome, macropain) subunit, beta type, 8 [Source:HGNC Symbol;Acc:9545]
BP	GO:0034340	response to type I interferon	1.24659e-25	ENSG00000230254	HLA-E	major histocompatibility complex, class I, E [Source:HGNC Symbol;Acc:4962]
BP	GO:0034340	response to type I interferon	1.24659e-25	ENSG00000230669	PSMB8	proteasome (prosome, macropain) subunit, beta type, 8 [Source:HGNC Symbol;Acc:9545]
BP	GO:0034340	response to type I interferon	1.24659e-25	ENSG00000231631	PSMB8	proteasome (prosome, macropain) subunit, beta type, 8 [Source:HGNC Symbol;Acc:9545]
BP	GO:0034340	response to type I interferon	1.24659e-25	ENSG00000233904	HLA-E	major histocompatibility complex, class I, E [Source:HGNC Symbol;Acc:4962]
BP	GO:0034340	response to type I interferon	1.24659e-25	ENSG00000235715	PSMB8	proteasome (prosome, macropain) subunit, beta type, 8 [Source:HGNC Symbol;Acc:9545]
BP	GO:0034340	response to type I interferon	1.24659e-25	ENSG00000236443	PSMB8	proteasome (prosome, macropain) subunit, beta type, 8 [Source:HGNC Symbol;Acc:9545]
CC	GO:0000793	condensed chromosome	1.40887e-25	ENSG00000010292	NCAPD2	non-SMC condensin I complex, subunit D2 [Source:HGNC Symbol;Acc:24305]
CC	GO:0000793	condensed chromosome	1.40887e-25	ENSG00000072864	NDE1	nudE nuclear distribution E homolog 1 (A. nidulans) [Source:HGNC Symbol;Acc:17619]
CC	GO:0000793	condensed chromosome	1.40887e-25	ENSG00000076382	SPAG5	sperm associated antigen 5 [Source:HGNC Symbol;Acc:13452]
CC	GO:0000793	condensed chromosome	1.40887e-25	ENSG00000080986	NDC80	NDC80 kinetochore complex component [Source:HGNC Symbol;Acc:16909]
CC	GO:0000793	condensed chromosome	1.40887e-25	ENSG00000089685	BIRC5	baculoviral IAP repeat containing 5 [Source:HGNC Symbol;Acc:593]
CC	GO:0000793	condensed chromosome	1.40887e-25	ENSG00000109805	NCAPG	non-SMC condensin I complex, subunit G [Source:HGNC Symbol;Acc:24304]
CC	GO:0000793	condensed chromosome	1.40887e-25	ENSG00000113810	SMC4	structural maintenance of chromosomes 4 [Source:HGNC Symbol;Acc:14013]
CC	GO:0000793	condensed chromosome	1.40887e-25	ENSG00000115163	CENPA	centromere protein A [Source:HGNC Symbol;Acc:1851]
CC	GO:0000793	condensed chromosome	1.40887e-25	ENSG00000117650	NEK2	NIMA-related kinase 2 [Source:HGNC Symbol;Acc:7745]
CC	GO:0000793	condensed chromosome	1.40887e-25	ENSG00000117724	CENPF	centromere protein F, 350/400kDa [Source:HGNC Symbol;Acc:1857]
CC	GO:0000793	condensed chromosome	1.40887e-25	ENSG00000121152	NCAPH	non-SMC condensin I complex, subunit H [Source:HGNC Symbol;Acc:1112]
CC	GO:0000793	condensed chromosome	1.40887e-25	ENSG00000123219	CENPK	centromere protein K [Source:HGNC Symbol;Acc:29479]
CC	GO:0000793	condensed chromosome	1.40887e-25	ENSG00000123485	HJURP	Holliday junction recognition protein [Source:HGNC Symbol;Acc:25444]
CC	GO:0000793	condensed chromosome	1.40887e-25	ENSG00000129810	SGOL1	shugoshin-like 1 (S. pombe) [Source:HGNC Symbol;Acc:25088]
CC	GO:0000793	condensed chromosome	1.40887e-25	ENSG00000131747	TOP2A	topoisomerase (DNA) II alpha 170kDa [Source:HGNC Symbol;Acc:11989]
CC	GO:0000793	condensed chromosome	1.40887e-25	ENSG00000134057	CCNB1	cyclin B1 [Source:HGNC Symbol;Acc:1579]
CC	GO:0000793	condensed chromosome	1.40887e-25	ENSG00000136824	SMC2	structural maintenance of chromosomes 2 [Source:HGNC Symbol;Acc:14011]
CC	GO:0000793	condensed chromosome	1.40887e-25	ENSG00000137812	CASC5	cancer susceptibility candidate 5 [Source:HGNC Symbol;Acc:24054]
CC	GO:0000793	condensed chromosome	1.40887e-25	ENSG00000138778	CENPE	centromere protein E, 312kDa [Source:HGNC Symbol;Acc:1856]
CC	GO:0000793	condensed chromosome	1.40887e-25	ENSG00000142945	KIF2C	kinesin family member 2C [Source:HGNC Symbol;Acc:6393]
CC	GO:0000793	condensed chromosome	1.40887e-25	ENSG00000143228	NUF2	NUF2, NDC80 kinetochore complex component [Source:HGNC Symbol;Acc:14621]
CC	GO:0000793	condensed chromosome	1.40887e-25	ENSG00000144554	FANCD2	Fanconi anemia, complementation group D2 [Source:HGNC Symbol;Acc:3585]
CC	GO:0000793	condensed chromosome	1.40887e-25	ENSG00000148773	MKI67	antigen identified by monoclonal antibody Ki-67 [Source:HGNC Symbol;Acc:7107]
CC	GO:0000793	condensed chromosome	1.40887e-25	ENSG00000153044	CENPH	centromere protein H [Source:HGNC Symbol;Acc:17268]
CC	GO:0000793	condensed chromosome	1.40887e-25	ENSG00000154839	SKA1	spindle and kinetochore associated complex subunit 1 [Source:HGNC Symbol;Acc:28109]
CC	GO:0000793	condensed chromosome	1.40887e-25	ENSG00000156970	BUB1B	BUB1 mitotic checkpoint serine/threonine kinase B [Source:HGNC Symbol;Acc:1149]
CC	GO:0000793	condensed chromosome	1.40887e-25	ENSG00000161888	SPC24	SPC24, NDC80 kinetochore complex component [Source:HGNC Symbol;Acc:26913]
CC	GO:0000793	condensed chromosome	1.40887e-25	ENSG00000164109	MAD2L1	MAD2 mitotic arrest deficient-like 1 (yeast) [Source:HGNC Symbol;Acc:6763]
CC	GO:0000793	condensed chromosome	1.40887e-25	ENSG00000165480	SKA3	spindle and kinetochore associated complex subunit 3 [Source:HGNC Symbol;Acc:20262]
CC	GO:0000793	condensed chromosome	1.40887e-25	ENSG00000166851	PLK1	polo-like kinase 1 [Source:HGNC Symbol;Acc:9077]
CC	GO:0000793	condensed chromosome	1.40887e-25	ENSG00000169679	BUB1	BUB1 mitotic checkpoint serine/threonine kinase [Source:HGNC Symbol;Acc:1148]
CC	GO:0000793	condensed chromosome	1.40887e-25	ENSG00000178999	AURKB	aurora kinase B [Source:HGNC Symbol;Acc:11390]
CC	GO:0000793	condensed chromosome	1.40887e-25	ENSG00000184445	KNTC1	kinetochore associated 1 [Source:HGNC Symbol;Acc:17255]
CC	GO:0000793	condensed chromosome	1.40887e-25	ENSG00000188486	H2AFX	H2A histone family, member X [Source:HGNC Symbol;Acc:4739]
CC	GO:0000793	condensed chromosome	1.40887e-25	ENSG00000197299	BLM	Bloom syndrome, RecQ helicase-like [Source:HGNC Symbol;Acc:1058]
CC	GO:0000793	condensed chromosome	1.40887e-25	ENSG00000203760	CENPW	centromere protein W [Source:HGNC Symbol;Acc:21488]
CC	GO:0000793	condensed chromosome	1.40887e-25	ENSG00000262634	SKA1	spindle and kinetochore associated complex subunit 1 [Source:HGNC Symbol;Acc:28109]
MF	GO:0015421	oligopeptide-transporting ATPase activity	1.92259e-25	ENSG00000168394	TAP1	transporter 1, ATP-binding cassette, sub-family B (MDR/TAP) [Source:HGNC Symbol;Acc:43]
MF	GO:0015421	oligopeptide-transporting ATPase activity	1.92259e-25	ENSG00000204267	TAP2	transporter 2, ATP-binding cassette, sub-family B (MDR/TAP) [Source:HGNC Symbol;Acc:44]
MF	GO:0015421	oligopeptide-transporting ATPase activity	1.92259e-25	ENSG00000206235	TAP2	transporter 2, ATP-binding cassette, sub-family B (MDR/TAP) [Source:HGNC Symbol;Acc:44]
MF	GO:0015421	oligopeptide-transporting ATPase activity	1.92259e-25	ENSG00000206297	TAP1	transporter 1, ATP-binding cassette, sub-family B (MDR/TAP) [Source:HGNC Symbol;Acc:43]
MF	GO:0015421	oligopeptide-transporting ATPase activity	1.92259e-25	ENSG00000206299	TAP2	transporter 2, ATP-binding cassette, sub-family B (MDR/TAP) [Source:HGNC Symbol;Acc:44]
MF	GO:0015421	oligopeptide-transporting ATPase activity	1.92259e-25	ENSG00000223481	TAP2	transporter 2, ATP-binding cassette, sub-family B (MDR/TAP) [Source:HGNC Symbol;Acc:44]
MF	GO:0015421	oligopeptide-transporting ATPase activity	1.92259e-25	ENSG00000224212	TAP1	transporter 1, ATP-binding cassette, sub-family B (MDR/TAP) [Source:HGNC Symbol;Acc:43]
MF	GO:0015421	oligopeptide-transporting ATPase activity	1.92259e-25	ENSG00000225967	TAP2	transporter 2, ATP-binding cassette, sub-family B (MDR/TAP) [Source:HGNC Symbol;Acc:44]
MF	GO:0015421	oligopeptide-transporting ATPase activity	1.92259e-25	ENSG00000226173	TAP1	transporter 1, ATP-binding cassette, sub-family B (MDR/TAP) [Source:HGNC Symbol;Acc:43]
MF	GO:0015421	oligopeptide-transporting ATPase activity	1.92259e-25	ENSG00000227816	TAP1	transporter 1, ATP-binding cassette, sub-family B (MDR/TAP) [Source:HGNC Symbol;Acc:43]
MF	GO:0015421	oligopeptide-transporting ATPase activity	1.92259e-25	ENSG00000228582	TAP2	transporter 2, ATP-binding cassette, sub-family B (MDR/TAP) [Source:HGNC Symbol;Acc:44]
MF	GO:0015421	oligopeptide-transporting ATPase activity	1.92259e-25	ENSG00000230705	TAP1	transporter 1, ATP-binding cassette, sub-family B (MDR/TAP) [Source:HGNC Symbol;Acc:43]
MF	GO:0015421	oligopeptide-transporting ATPase activity	1.92259e-25	ENSG00000232326	TAP2	transporter 2, ATP-binding cassette, sub-family B (MDR/TAP) [Source:HGNC Symbol;Acc:44]
MF	GO:0015421	oligopeptide-transporting ATPase activity	1.92259e-25	ENSG00000232367	TAP1	transporter 1, ATP-binding cassette, sub-family B (MDR/TAP) [Source:HGNC Symbol;Acc:43]
MF	GO:0015421	oligopeptide-transporting ATPase activity	1.92259e-25	ENSG00000237599	TAP2	transporter 2, ATP-binding cassette, sub-family B (MDR/TAP) [Source:HGNC Symbol;Acc:44]
BP	GO:0022402	cell cycle process	9.81635e-25	ENSG00000006634	DBF4	DBF4 homolog (S. cerevisiae) [Source:HGNC Symbol;Acc:17364]
BP	GO:0022402	cell cycle process	9.81635e-25	ENSG00000010292	NCAPD2	non-SMC condensin I complex, subunit D2 [Source:HGNC Symbol;Acc:24305]
BP	GO:0022402	cell cycle process	9.81635e-25	ENSG00000011426	ANLN	anillin, actin binding protein [Source:HGNC Symbol;Acc:14082]
BP	GO:0022402	cell cycle process	9.81635e-25	ENSG00000051825	MPHOSPH9	M-phase phosphoprotein 9 [Source:HGNC Symbol;Acc:7215]
BP	GO:0022402	cell cycle process	9.81635e-25	ENSG00000065328	MCM10	minichromosome maintenance complex component 10 [Source:HGNC Symbol;Acc:18043]
BP	GO:0022402	cell cycle process	9.81635e-25	ENSG00000066279	ASPM	asp (abnormal spindle) homolog, microcephaly associated (Drosophila) [Source:HGNC Symbol;Acc:19048]
BP	GO:0022402	cell cycle process	9.81635e-25	ENSG00000071539	TRIP13	thyroid hormone receptor interactor 13 [Source:HGNC Symbol;Acc:12307]
BP	GO:0022402	cell cycle process	9.81635e-25	ENSG00000072864	NDE1	nudE nuclear distribution E homolog 1 (A. nidulans) [Source:HGNC Symbol;Acc:17619]
BP	GO:0022402	cell cycle process	9.81635e-25	ENSG00000076382	SPAG5	sperm associated antigen 5 [Source:HGNC Symbol;Acc:13452]
BP	GO:0022402	cell cycle process	9.81635e-25	ENSG00000078401	EDN1	endothelin 1 [Source:HGNC Symbol;Acc:3176]
BP	GO:0022402	cell cycle process	9.81635e-25	ENSG00000079616	KIF22	kinesin family member 22 [Source:HGNC Symbol;Acc:6391]
BP	GO:0022402	cell cycle process	9.81635e-25	ENSG00000080986	NDC80	NDC80 kinetochore complex component [Source:HGNC Symbol;Acc:16909]
BP	GO:0022402	cell cycle process	9.81635e-25	ENSG00000087586	AURKA	aurora kinase A [Source:HGNC Symbol;Acc:11393]
BP	GO:0022402	cell cycle process	9.81635e-25	ENSG00000088325	TPX2	TPX2, microtubule-associated, homolog (Xenopus laevis) [Source:HGNC Symbol;Acc:1249]
BP	GO:0022402	cell cycle process	9.81635e-25	ENSG00000089685	BIRC5	baculoviral IAP repeat containing 5 [Source:HGNC Symbol;Acc:593]
BP	GO:0022402	cell cycle process	9.81635e-25	ENSG00000092621	PHGDH	phosphoglycerate dehydrogenase [Source:HGNC Symbol;Acc:8923]
BP	GO:0022402	cell cycle process	9.81635e-25	ENSG00000094804	CDC6	cell division cycle 6 [Source:HGNC Symbol;Acc:1744]
BP	GO:0022402	cell cycle process	9.81635e-25	ENSG00000100297	MCM5	minichromosome maintenance complex component 5 [Source:HGNC Symbol;Acc:6948]
BP	GO:0022402	cell cycle process	9.81635e-25	ENSG00000100479	POLE2	polymerase (DNA directed), epsilon 2, accessory subunit [Source:HGNC Symbol;Acc:9178]
BP	GO:0022402	cell cycle process	9.81635e-25	ENSG00000100526	CDKN3	cyclin-dependent kinase inhibitor 3 [Source:HGNC Symbol;Acc:1791]
BP	GO:0022402	cell cycle process	9.81635e-25	ENSG00000101447	FAM83D	family with sequence similarity 83, member D [Source:HGNC Symbol;Acc:16122]
BP	GO:0022402	cell cycle process	9.81635e-25	ENSG00000101868	POLA1	polymerase (DNA directed), alpha 1, catalytic subunit [Source:HGNC Symbol;Acc:9173]
BP	GO:0022402	cell cycle process	9.81635e-25	ENSG00000104147	OIP5	Opa interacting protein 5 [Source:HGNC Symbol;Acc:20300]
BP	GO:0022402	cell cycle process	9.81635e-25	ENSG00000104738	MCM4	minichromosome maintenance complex component 4 [Source:HGNC Symbol;Acc:6947]
BP	GO:0022402	cell cycle process	9.81635e-25	ENSG00000106462	EZH2	enhancer of zeste homolog 2 (Drosophila) [Source:HGNC Symbol;Acc:3527]
BP	GO:0022402	cell cycle process	9.81635e-25	ENSG00000109805	NCAPG	non-SMC condensin I complex, subunit G [Source:HGNC Symbol;Acc:24304]
BP	GO:0022402	cell cycle process	9.81635e-25	ENSG00000111206	FOXM1	forkhead box M1 [Source:HGNC Symbol;Acc:3818]
BP	GO:0022402	cell cycle process	9.81635e-25	ENSG00000112742	TTK	TTK protein kinase [Source:HGNC Symbol;Acc:12401]
BP	GO:0022402	cell cycle process	9.81635e-25	ENSG00000113810	SMC4	structural maintenance of chromosomes 4 [Source:HGNC Symbol;Acc:14013]
BP	GO:0022402	cell cycle process	9.81635e-25	ENSG00000115163	CENPA	centromere protein A [Source:HGNC Symbol;Acc:1851]
BP	GO:0022402	cell cycle process	9.81635e-25	ENSG00000116717	GADD45A	growth arrest and DNA-damage-inducible, alpha [Source:HGNC Symbol;Acc:4095]
BP	GO:0022402	cell cycle process	9.81635e-25	ENSG00000117399	CDC20	cell division cycle 20 [Source:HGNC Symbol;Acc:1723]
BP	GO:0022402	cell cycle process	9.81635e-25	ENSG00000117650	NEK2	NIMA-related kinase 2 [Source:HGNC Symbol;Acc:7745]
BP	GO:0022402	cell cycle process	9.81635e-25	ENSG00000117724	CENPF	centromere protein F, 350/400kDa [Source:HGNC Symbol;Acc:1857]
BP	GO:0022402	cell cycle process	9.81635e-25	ENSG00000119969	HELLS	helicase, lymphoid-specific [Source:HGNC Symbol;Acc:4861]
BP	GO:0022402	cell cycle process	9.81635e-25	ENSG00000121152	NCAPH	non-SMC condensin I complex, subunit H [Source:HGNC Symbol;Acc:1112]
BP	GO:0022402	cell cycle process	9.81635e-25	ENSG00000121621	KIF18A	kinesin family member 18A [Source:HGNC Symbol;Acc:29441]
BP	GO:0022402	cell cycle process	9.81635e-25	ENSG00000121957	GPSM2	G-protein signaling modulator 2 [Source:HGNC Symbol;Acc:29501]
BP	GO:0022402	cell cycle process	9.81635e-25	ENSG00000122966	CIT	citron (rho-interacting, serine/threonine kinase 21) [Source:HGNC Symbol;Acc:1985]
BP	GO:0022402	cell cycle process	9.81635e-25	ENSG00000124693	HIST1H3B	histone cluster 1, H3b [Source:HGNC Symbol;Acc:4776]
BP	GO:0022402	cell cycle process	9.81635e-25	ENSG00000125885	MCM8	minichromosome maintenance complex component 8 [Source:HGNC Symbol;Acc:16147]
BP	GO:0022402	cell cycle process	9.81635e-25	ENSG00000126787	DLGAP5	discs, large (Drosophila) homolog-associated protein 5 [Source:HGNC Symbol;Acc:16864]
BP	GO:0022402	cell cycle process	9.81635e-25	ENSG00000127337	YEATS4	YEATS domain containing 4 [Source:HGNC Symbol;Acc:24859]
BP	GO:0022402	cell cycle process	9.81635e-25	ENSG00000129173	E2F8	E2F transcription factor 8 [Source:HGNC Symbol;Acc:24727]
BP	GO:0022402	cell cycle process	9.81635e-25	ENSG00000129195	FAM64A	family with sequence similarity 64, member A [Source:HGNC Symbol;Acc:25483]
BP	GO:0022402	cell cycle process	9.81635e-25	ENSG00000129810	SGOL1	shugoshin-like 1 (S. pombe) [Source:HGNC Symbol;Acc:25088]
BP	GO:0022402	cell cycle process	9.81635e-25	ENSG00000131747	TOP2A	topoisomerase (DNA) II alpha 170kDa [Source:HGNC Symbol;Acc:11989]
BP	GO:0022402	cell cycle process	9.81635e-25	ENSG00000134057	CCNB1	cyclin B1 [Source:HGNC Symbol;Acc:1579]
BP	GO:0022402	cell cycle process	9.81635e-25	ENSG00000134690	CDCA8	cell division cycle associated 8 [Source:HGNC Symbol;Acc:14629]
BP	GO:0022402	cell cycle process	9.81635e-25	ENSG00000135476	ESPL1	extra spindle pole bodies homolog 1 (S. cerevisiae) [Source:HGNC Symbol;Acc:16856]
BP	GO:0022402	cell cycle process	9.81635e-25	ENSG00000135679	MDM2	MDM2 oncogene, E3 ubiquitin protein ligase [Source:HGNC Symbol;Acc:6973]
BP	GO:0022402	cell cycle process	9.81635e-25	ENSG00000136108	CKAP2	cytoskeleton associated protein 2 [Source:HGNC Symbol;Acc:1990]
BP	GO:0022402	cell cycle process	9.81635e-25	ENSG00000136824	SMC2	structural maintenance of chromosomes 2 [Source:HGNC Symbol;Acc:14011]
BP	GO:0022402	cell cycle process	9.81635e-25	ENSG00000137804	NUSAP1	nucleolar and spindle associated protein 1 [Source:HGNC Symbol;Acc:18538]
BP	GO:0022402	cell cycle process	9.81635e-25	ENSG00000137807	KIF23	kinesin family member 23 [Source:HGNC Symbol;Acc:6392]
BP	GO:0022402	cell cycle process	9.81635e-25	ENSG00000137812	CASC5	cancer susceptibility candidate 5 [Source:HGNC Symbol;Acc:24054]
BP	GO:0022402	cell cycle process	9.81635e-25	ENSG00000138035	PNPT1	polyribonucleotide nucleotidyltransferase 1 [Source:HGNC Symbol;Acc:23166]
BP	GO:0022402	cell cycle process	9.81635e-25	ENSG00000138160	KIF11	kinesin family member 11 [Source:HGNC Symbol;Acc:6388]
BP	GO:0022402	cell cycle process	9.81635e-25	ENSG00000138180	CEP55	centrosomal protein 55kDa [Source:HGNC Symbol;Acc:1161]
BP	GO:0022402	cell cycle process	9.81635e-25	ENSG00000138182	KIF20B	kinesin family member 20B [Source:HGNC Symbol;Acc:7212]
BP	GO:0022402	cell cycle process	9.81635e-25	ENSG00000138346	DNA2	DNA replication helicase/nuclease 2 [Source:HGNC Symbol;Acc:2939]
BP	GO:0022402	cell cycle process	9.81635e-25	ENSG00000138778	CENPE	centromere protein E, 312kDa [Source:HGNC Symbol;Acc:1856]
BP	GO:0022402	cell cycle process	9.81635e-25	ENSG00000139354	GAS2L3	growth arrest-specific 2 like 3 [Source:HGNC Symbol;Acc:27475]
BP	GO:0022402	cell cycle process	9.81635e-25	ENSG00000142731	PLK4	polo-like kinase 4 [Source:HGNC Symbol;Acc:11397]
BP	GO:0022402	cell cycle process	9.81635e-25	ENSG00000142945	KIF2C	kinesin family member 2C [Source:HGNC Symbol;Acc:6393]
BP	GO:0022402	cell cycle process	9.81635e-25	ENSG00000143228	NUF2	NUF2, NDC80 kinetochore complex component [Source:HGNC Symbol;Acc:14621]
BP	GO:0022402	cell cycle process	9.81635e-25	ENSG00000143476	DTL	denticleless E3 ubiquitin protein ligase homolog (Drosophila) [Source:HGNC Symbol;Acc:30288]
BP	GO:0022402	cell cycle process	9.81635e-25	ENSG00000144554	FANCD2	Fanconi anemia, complementation group D2 [Source:HGNC Symbol;Acc:3585]
BP	GO:0022402	cell cycle process	9.81635e-25	ENSG00000145386	CCNA2	cyclin A2 [Source:HGNC Symbol;Acc:1578]
BP	GO:0022402	cell cycle process	9.81635e-25	ENSG00000146918	NCAPG2	non-SMC condensin II complex, subunit G2 [Source:HGNC Symbol;Acc:21904]
BP	GO:0022402	cell cycle process	9.81635e-25	ENSG00000148773	MKI67	antigen identified by monoclonal antibody Ki-67 [Source:HGNC Symbol;Acc:7107]
BP	GO:0022402	cell cycle process	9.81635e-25	ENSG00000151849	CENPJ	centromere protein J [Source:HGNC Symbol;Acc:17272]
BP	GO:0022402	cell cycle process	9.81635e-25	ENSG00000154839	SKA1	spindle and kinetochore associated complex subunit 1 [Source:HGNC Symbol;Acc:28109]
BP	GO:0022402	cell cycle process	9.81635e-25	ENSG00000156970	BUB1B	BUB1 mitotic checkpoint serine/threonine kinase B [Source:HGNC Symbol;Acc:1149]
BP	GO:0022402	cell cycle process	9.81635e-25	ENSG00000157456	CCNB2	cyclin B2 [Source:HGNC Symbol;Acc:1580]
BP	GO:0022402	cell cycle process	9.81635e-25	ENSG00000158402	CDC25C	cell division cycle 25C [Source:HGNC Symbol;Acc:1727]
BP	GO:0022402	cell cycle process	9.81635e-25	ENSG00000161888	SPC24	SPC24, NDC80 kinetochore complex component [Source:HGNC Symbol;Acc:26913]
BP	GO:0022402	cell cycle process	9.81635e-25	ENSG00000163808	KIF15	kinesin family member 15 [Source:HGNC Symbol;Acc:17273]
BP	GO:0022402	cell cycle process	9.81635e-25	ENSG00000164109	MAD2L1	MAD2 mitotic arrest deficient-like 1 (yeast) [Source:HGNC Symbol;Acc:6763]
BP	GO:0022402	cell cycle process	9.81635e-25	ENSG00000165304	MELK	maternal embryonic leucine zipper kinase [Source:HGNC Symbol;Acc:16870]
BP	GO:0022402	cell cycle process	9.81635e-25	ENSG00000165480	SKA3	spindle and kinetochore associated complex subunit 3 [Source:HGNC Symbol;Acc:20262]
BP	GO:0022402	cell cycle process	9.81635e-25	ENSG00000166508	MCM7	minichromosome maintenance complex component 7 [Source:HGNC Symbol;Acc:6950]
BP	GO:0022402	cell cycle process	9.81635e-25	ENSG00000166851	PLK1	polo-like kinase 1 [Source:HGNC Symbol;Acc:9077]
BP	GO:0022402	cell cycle process	9.81635e-25	ENSG00000168078	PBK	PDZ binding kinase [Source:HGNC Symbol;Acc:18282]
BP	GO:0022402	cell cycle process	9.81635e-25	ENSG00000169679	BUB1	BUB1 mitotic checkpoint serine/threonine kinase [Source:HGNC Symbol;Acc:1148]
BP	GO:0022402	cell cycle process	9.81635e-25	ENSG00000170312	CDK1	cyclin-dependent kinase 1 [Source:HGNC Symbol;Acc:1722]
BP	GO:0022402	cell cycle process	9.81635e-25	ENSG00000171848	RRM2	ribonucleotide reductase M2 [Source:HGNC Symbol;Acc:10452]
BP	GO:0022402	cell cycle process	9.81635e-25	ENSG00000174371	EXO1	exonuclease 1 [Source:HGNC Symbol;Acc:3511]
BP	GO:0022402	cell cycle process	9.81635e-25	ENSG00000175063	UBE2C	ubiquitin-conjugating enzyme E2C [Source:HGNC Symbol;Acc:15937]
BP	GO:0022402	cell cycle process	9.81635e-25	ENSG00000178999	AURKB	aurora kinase B [Source:HGNC Symbol;Acc:11390]
BP	GO:0022402	cell cycle process	9.81635e-25	ENSG00000182572	HIST1H3I	histone cluster 1, H3i [Source:HGNC Symbol;Acc:4771]
BP	GO:0022402	cell cycle process	9.81635e-25	ENSG00000183856	IQGAP3	IQ motif containing GTPase activating protein 3 [Source:HGNC Symbol;Acc:20669]
BP	GO:0022402	cell cycle process	9.81635e-25	ENSG00000184445	KNTC1	kinetochore associated 1 [Source:HGNC Symbol;Acc:17255]
BP	GO:0022402	cell cycle process	9.81635e-25	ENSG00000184661	CDCA2	cell division cycle associated 2 [Source:HGNC Symbol;Acc:14623]
BP	GO:0022402	cell cycle process	9.81635e-25	ENSG00000188486	H2AFX	H2A histone family, member X [Source:HGNC Symbol;Acc:4739]
BP	GO:0022402	cell cycle process	9.81635e-25	ENSG00000196966	HIST1H3E	histone cluster 1, H3e [Source:HGNC Symbol;Acc:4769]
BP	GO:0022402	cell cycle process	9.81635e-25	ENSG00000197275	RAD54B	RAD54 homolog B (S. cerevisiae) [Source:HGNC Symbol;Acc:17228]
BP	GO:0022402	cell cycle process	9.81635e-25	ENSG00000197299	BLM	Bloom syndrome, RecQ helicase-like [Source:HGNC Symbol;Acc:1058]
BP	GO:0022402	cell cycle process	9.81635e-25	ENSG00000198056	PRIM1	primase, DNA, polypeptide 1 (49kDa) [Source:HGNC Symbol;Acc:9369]
BP	GO:0022402	cell cycle process	9.81635e-25	ENSG00000198901	PRC1	protein regulator of cytokinesis 1 [Source:HGNC Symbol;Acc:9341]
BP	GO:0022402	cell cycle process	9.81635e-25	ENSG00000203760	CENPW	centromere protein W [Source:HGNC Symbol;Acc:21488]
BP	GO:0022402	cell cycle process	9.81635e-25	ENSG00000204264	PSMB8	proteasome (prosome, macropain) subunit, beta type, 8 [Source:HGNC Symbol;Acc:9545]
BP	GO:0022402	cell cycle process	9.81635e-25	ENSG00000206298	PSMB8	proteasome (prosome, macropain) subunit, beta type, 8 [Source:HGNC Symbol;Acc:9545]
BP	GO:0022402	cell cycle process	9.81635e-25	ENSG00000226201	PSMB8	proteasome (prosome, macropain) subunit, beta type, 8 [Source:HGNC Symbol;Acc:9545]
BP	GO:0022402	cell cycle process	9.81635e-25	ENSG00000230034	PSMB8	proteasome (prosome, macropain) subunit, beta type, 8 [Source:HGNC Symbol;Acc:9545]
BP	GO:0022402	cell cycle process	9.81635e-25	ENSG00000230669	PSMB8	proteasome (prosome, macropain) subunit, beta type, 8 [Source:HGNC Symbol;Acc:9545]
BP	GO:0022402	cell cycle process	9.81635e-25	ENSG00000231631	PSMB8	proteasome (prosome, macropain) subunit, beta type, 8 [Source:HGNC Symbol;Acc:9545]
BP	GO:0022402	cell cycle process	9.81635e-25	ENSG00000235715	PSMB8	proteasome (prosome, macropain) subunit, beta type, 8 [Source:HGNC Symbol;Acc:9545]
BP	GO:0022402	cell cycle process	9.81635e-25	ENSG00000236443	PSMB8	proteasome (prosome, macropain) subunit, beta type, 8 [Source:HGNC Symbol;Acc:9545]
BP	GO:0022402	cell cycle process	9.81635e-25	ENSG00000256018	HIST1H3G	histone cluster 1, H3g [Source:HGNC Symbol;Acc:4772]
BP	GO:0022402	cell cycle process	9.81635e-25	ENSG00000262634	SKA1	spindle and kinetochore associated complex subunit 1 [Source:HGNC Symbol;Acc:28109]
BP	GO:0060337	type I interferon-mediated signaling pathway	2.2103e-24	ENSG00000089127	OAS1	2'-5'-oligoadenylate synthetase 1, 40/46kDa [Source:HGNC Symbol;Acc:8086]
BP	GO:0060337	type I interferon-mediated signaling pathway	2.2103e-24	ENSG00000111331	OAS3	2'-5'-oligoadenylate synthetase 3, 100kDa [Source:HGNC Symbol;Acc:8088]
BP	GO:0060337	type I interferon-mediated signaling pathway	2.2103e-24	ENSG00000111335	OAS2	2'-5'-oligoadenylate synthetase 2, 69/71kDa [Source:HGNC Symbol;Acc:8087]
BP	GO:0060337	type I interferon-mediated signaling pathway	2.2103e-24	ENSG00000115415	STAT1	signal transducer and activator of transcription 1, 91kDa [Source:HGNC Symbol;Acc:11362]
BP	GO:0060337	type I interferon-mediated signaling pathway	2.2103e-24	ENSG00000119917	IFIT3	interferon-induced protein with tetratricopeptide repeats 3 [Source:HGNC Symbol;Acc:5411]
BP	GO:0060337	type I interferon-mediated signaling pathway	2.2103e-24	ENSG00000119922	IFIT2	interferon-induced protein with tetratricopeptide repeats 2 [Source:HGNC Symbol;Acc:5409]
BP	GO:0060337	type I interferon-mediated signaling pathway	2.2103e-24	ENSG00000126709	IFI6	interferon, alpha-inducible protein 6 [Source:HGNC Symbol;Acc:4054]
BP	GO:0060337	type I interferon-mediated signaling pathway	2.2103e-24	ENSG00000132530	XAF1	XIAP associated factor 1 [Source:HGNC Symbol;Acc:30932]
BP	GO:0060337	type I interferon-mediated signaling pathway	2.2103e-24	ENSG00000157601	MX1	myxovirus (influenza virus) resistance 1, interferon-inducible protein p78 (mouse) [Source:HGNC Symbol;Acc:7532]
BP	GO:0060337	type I interferon-mediated signaling pathway	2.2103e-24	ENSG00000160710	ADAR	adenosine deaminase, RNA-specific [Source:HGNC Symbol;Acc:225]
BP	GO:0060337	type I interferon-mediated signaling pathway	2.2103e-24	ENSG00000170581	STAT2	signal transducer and activator of transcription 2, 113kDa [Source:HGNC Symbol;Acc:11363]
BP	GO:0060337	type I interferon-mediated signaling pathway	2.2103e-24	ENSG00000183486	MX2	myxovirus (influenza virus) resistance 2 (mouse) [Source:HGNC Symbol;Acc:7533]
BP	GO:0060337	type I interferon-mediated signaling pathway	2.2103e-24	ENSG00000184979	USP18	ubiquitin specific peptidase 18 [Source:HGNC Symbol;Acc:12616]
BP	GO:0060337	type I interferon-mediated signaling pathway	2.2103e-24	ENSG00000185507	IRF7	interferon regulatory factor 7 [Source:HGNC Symbol;Acc:6122]
BP	GO:0060337	type I interferon-mediated signaling pathway	2.2103e-24	ENSG00000185745	IFIT1	interferon-induced protein with tetratricopeptide repeats 1 [Source:HGNC Symbol;Acc:5407]
BP	GO:0060337	type I interferon-mediated signaling pathway	2.2103e-24	ENSG00000187608	ISG15	ISG15 ubiquitin-like modifier [Source:HGNC Symbol;Acc:4053]
BP	GO:0060337	type I interferon-mediated signaling pathway	2.2103e-24	ENSG00000204264	PSMB8	proteasome (prosome, macropain) subunit, beta type, 8 [Source:HGNC Symbol;Acc:9545]
BP	GO:0060337	type I interferon-mediated signaling pathway	2.2103e-24	ENSG00000206298	PSMB8	proteasome (prosome, macropain) subunit, beta type, 8 [Source:HGNC Symbol;Acc:9545]
BP	GO:0060337	type I interferon-mediated signaling pathway	2.2103e-24	ENSG00000206493	HLA-E	major histocompatibility complex, class I, E [Source:HGNC Symbol;Acc:4962]
BP	GO:0060337	type I interferon-mediated signaling pathway	2.2103e-24	ENSG00000226201	PSMB8	proteasome (prosome, macropain) subunit, beta type, 8 [Source:HGNC Symbol;Acc:9545]
BP	GO:0060337	type I interferon-mediated signaling pathway	2.2103e-24	ENSG00000229252	HLA-E	major histocompatibility complex, class I, E [Source:HGNC Symbol;Acc:4962]
BP	GO:0060337	type I interferon-mediated signaling pathway	2.2103e-24	ENSG00000230034	PSMB8	proteasome (prosome, macropain) subunit, beta type, 8 [Source:HGNC Symbol;Acc:9545]
BP	GO:0060337	type I interferon-mediated signaling pathway	2.2103e-24	ENSG00000230254	HLA-E	major histocompatibility complex, class I, E [Source:HGNC Symbol;Acc:4962]
BP	GO:0060337	type I interferon-mediated signaling pathway	2.2103e-24	ENSG00000230669	PSMB8	proteasome (prosome, macropain) subunit, beta type, 8 [Source:HGNC Symbol;Acc:9545]
BP	GO:0060337	type I interferon-mediated signaling pathway	2.2103e-24	ENSG00000231631	PSMB8	proteasome (prosome, macropain) subunit, beta type, 8 [Source:HGNC Symbol;Acc:9545]
BP	GO:0060337	type I interferon-mediated signaling pathway	2.2103e-24	ENSG00000233904	HLA-E	major histocompatibility complex, class I, E [Source:HGNC Symbol;Acc:4962]
BP	GO:0060337	type I interferon-mediated signaling pathway	2.2103e-24	ENSG00000235715	PSMB8	proteasome (prosome, macropain) subunit, beta type, 8 [Source:HGNC Symbol;Acc:9545]
BP	GO:0060337	type I interferon-mediated signaling pathway	2.2103e-24	ENSG00000236443	PSMB8	proteasome (prosome, macropain) subunit, beta type, 8 [Source:HGNC Symbol;Acc:9545]
MF	GO:0015198	oligopeptide transporter activity	2.09592e-23	ENSG00000168394	TAP1	transporter 1, ATP-binding cassette, sub-family B (MDR/TAP) [Source:HGNC Symbol;Acc:43]
MF	GO:0015198	oligopeptide transporter activity	2.09592e-23	ENSG00000204267	TAP2	transporter 2, ATP-binding cassette, sub-family B (MDR/TAP) [Source:HGNC Symbol;Acc:44]
MF	GO:0015198	oligopeptide transporter activity	2.09592e-23	ENSG00000206235	TAP2	transporter 2, ATP-binding cassette, sub-family B (MDR/TAP) [Source:HGNC Symbol;Acc:44]
MF	GO:0015198	oligopeptide transporter activity	2.09592e-23	ENSG00000206297	TAP1	transporter 1, ATP-binding cassette, sub-family B (MDR/TAP) [Source:HGNC Symbol;Acc:43]
MF	GO:0015198	oligopeptide transporter activity	2.09592e-23	ENSG00000206299	TAP2	transporter 2, ATP-binding cassette, sub-family B (MDR/TAP) [Source:HGNC Symbol;Acc:44]
MF	GO:0015198	oligopeptide transporter activity	2.09592e-23	ENSG00000223481	TAP2	transporter 2, ATP-binding cassette, sub-family B (MDR/TAP) [Source:HGNC Symbol;Acc:44]
MF	GO:0015198	oligopeptide transporter activity	2.09592e-23	ENSG00000224212	TAP1	transporter 1, ATP-binding cassette, sub-family B (MDR/TAP) [Source:HGNC Symbol;Acc:43]
MF	GO:0015198	oligopeptide transporter activity	2.09592e-23	ENSG00000225967	TAP2	transporter 2, ATP-binding cassette, sub-family B (MDR/TAP) [Source:HGNC Symbol;Acc:44]
MF	GO:0015198	oligopeptide transporter activity	2.09592e-23	ENSG00000226173	TAP1	transporter 1, ATP-binding cassette, sub-family B (MDR/TAP) [Source:HGNC Symbol;Acc:43]
MF	GO:0015198	oligopeptide transporter activity	2.09592e-23	ENSG00000227816	TAP1	transporter 1, ATP-binding cassette, sub-family B (MDR/TAP) [Source:HGNC Symbol;Acc:43]
MF	GO:0015198	oligopeptide transporter activity	2.09592e-23	ENSG00000228582	TAP2	transporter 2, ATP-binding cassette, sub-family B (MDR/TAP) [Source:HGNC Symbol;Acc:44]
MF	GO:0015198	oligopeptide transporter activity	2.09592e-23	ENSG00000230705	TAP1	transporter 1, ATP-binding cassette, sub-family B (MDR/TAP) [Source:HGNC Symbol;Acc:43]
MF	GO:0015198	oligopeptide transporter activity	2.09592e-23	ENSG00000232326	TAP2	transporter 2, ATP-binding cassette, sub-family B (MDR/TAP) [Source:HGNC Symbol;Acc:44]
MF	GO:0015198	oligopeptide transporter activity	2.09592e-23	ENSG00000232367	TAP1	transporter 1, ATP-binding cassette, sub-family B (MDR/TAP) [Source:HGNC Symbol;Acc:43]
MF	GO:0015198	oligopeptide transporter activity	2.09592e-23	ENSG00000237599	TAP2	transporter 2, ATP-binding cassette, sub-family B (MDR/TAP) [Source:HGNC Symbol;Acc:44]
CC	GO:0042825	TAP complex	6.82353e-23	ENSG00000168394	TAP1	transporter 1, ATP-binding cassette, sub-family B (MDR/TAP) [Source:HGNC Symbol;Acc:43]
CC	GO:0042825	TAP complex	6.82353e-23	ENSG00000204267	TAP2	transporter 2, ATP-binding cassette, sub-family B (MDR/TAP) [Source:HGNC Symbol;Acc:44]
CC	GO:0042825	TAP complex	6.82353e-23	ENSG00000206235	TAP2	transporter 2, ATP-binding cassette, sub-family B (MDR/TAP) [Source:HGNC Symbol;Acc:44]
CC	GO:0042825	TAP complex	6.82353e-23	ENSG00000206297	TAP1	transporter 1, ATP-binding cassette, sub-family B (MDR/TAP) [Source:HGNC Symbol;Acc:43]
CC	GO:0042825	TAP complex	6.82353e-23	ENSG00000206299	TAP2	transporter 2, ATP-binding cassette, sub-family B (MDR/TAP) [Source:HGNC Symbol;Acc:44]
CC	GO:0042825	TAP complex	6.82353e-23	ENSG00000223481	TAP2	transporter 2, ATP-binding cassette, sub-family B (MDR/TAP) [Source:HGNC Symbol;Acc:44]
CC	GO:0042825	TAP complex	6.82353e-23	ENSG00000224212	TAP1	transporter 1, ATP-binding cassette, sub-family B (MDR/TAP) [Source:HGNC Symbol;Acc:43]
CC	GO:0042825	TAP complex	6.82353e-23	ENSG00000225967	TAP2	transporter 2, ATP-binding cassette, sub-family B (MDR/TAP) [Source:HGNC Symbol;Acc:44]
CC	GO:0042825	TAP complex	6.82353e-23	ENSG00000226173	TAP1	transporter 1, ATP-binding cassette, sub-family B (MDR/TAP) [Source:HGNC Symbol;Acc:43]
CC	GO:0042825	TAP complex	6.82353e-23	ENSG00000227816	TAP1	transporter 1, ATP-binding cassette, sub-family B (MDR/TAP) [Source:HGNC Symbol;Acc:43]
CC	GO:0042825	TAP complex	6.82353e-23	ENSG00000228582	TAP2	transporter 2, ATP-binding cassette, sub-family B (MDR/TAP) [Source:HGNC Symbol;Acc:44]
CC	GO:0042825	TAP complex	6.82353e-23	ENSG00000230705	TAP1	transporter 1, ATP-binding cassette, sub-family B (MDR/TAP) [Source:HGNC Symbol;Acc:43]
CC	GO:0042825	TAP complex	6.82353e-23	ENSG00000232326	TAP2	transporter 2, ATP-binding cassette, sub-family B (MDR/TAP) [Source:HGNC Symbol;Acc:44]
CC	GO:0042825	TAP complex	6.82353e-23	ENSG00000232367	TAP1	transporter 1, ATP-binding cassette, sub-family B (MDR/TAP) [Source:HGNC Symbol;Acc:43]
CC	GO:0042825	TAP complex	6.82353e-23	ENSG00000237599	TAP2	transporter 2, ATP-binding cassette, sub-family B (MDR/TAP) [Source:HGNC Symbol;Acc:44]
MF	GO:0046978	TAP1 binding	7.2272e-23	ENSG00000168394	TAP1	transporter 1, ATP-binding cassette, sub-family B (MDR/TAP) [Source:HGNC Symbol;Acc:43]
MF	GO:0046978	TAP1 binding	7.2272e-23	ENSG00000204267	TAP2	transporter 2, ATP-binding cassette, sub-family B (MDR/TAP) [Source:HGNC Symbol;Acc:44]
MF	GO:0046978	TAP1 binding	7.2272e-23	ENSG00000206235	TAP2	transporter 2, ATP-binding cassette, sub-family B (MDR/TAP) [Source:HGNC Symbol;Acc:44]
MF	GO:0046978	TAP1 binding	7.2272e-23	ENSG00000206297	TAP1	transporter 1, ATP-binding cassette, sub-family B (MDR/TAP) [Source:HGNC Symbol;Acc:43]
MF	GO:0046978	TAP1 binding	7.2272e-23	ENSG00000206299	TAP2	transporter 2, ATP-binding cassette, sub-family B (MDR/TAP) [Source:HGNC Symbol;Acc:44]
MF	GO:0046978	TAP1 binding	7.2272e-23	ENSG00000223481	TAP2	transporter 2, ATP-binding cassette, sub-family B (MDR/TAP) [Source:HGNC Symbol;Acc:44]
MF	GO:0046978	TAP1 binding	7.2272e-23	ENSG00000224212	TAP1	transporter 1, ATP-binding cassette, sub-family B (MDR/TAP) [Source:HGNC Symbol;Acc:43]
MF	GO:0046978	TAP1 binding	7.2272e-23	ENSG00000225967	TAP2	transporter 2, ATP-binding cassette, sub-family B (MDR/TAP) [Source:HGNC Symbol;Acc:44]
MF	GO:0046978	TAP1 binding	7.2272e-23	ENSG00000226173	TAP1	transporter 1, ATP-binding cassette, sub-family B (MDR/TAP) [Source:HGNC Symbol;Acc:43]
MF	GO:0046978	TAP1 binding	7.2272e-23	ENSG00000227816	TAP1	transporter 1, ATP-binding cassette, sub-family B (MDR/TAP) [Source:HGNC Symbol;Acc:43]
MF	GO:0046978	TAP1 binding	7.2272e-23	ENSG00000228582	TAP2	transporter 2, ATP-binding cassette, sub-family B (MDR/TAP) [Source:HGNC Symbol;Acc:44]
MF	GO:0046978	TAP1 binding	7.2272e-23	ENSG00000230705	TAP1	transporter 1, ATP-binding cassette, sub-family B (MDR/TAP) [Source:HGNC Symbol;Acc:43]
MF	GO:0046978	TAP1 binding	7.2272e-23	ENSG00000232326	TAP2	transporter 2, ATP-binding cassette, sub-family B (MDR/TAP) [Source:HGNC Symbol;Acc:44]
MF	GO:0046978	TAP1 binding	7.2272e-23	ENSG00000232367	TAP1	transporter 1, ATP-binding cassette, sub-family B (MDR/TAP) [Source:HGNC Symbol;Acc:43]
MF	GO:0046978	TAP1 binding	7.2272e-23	ENSG00000237599	TAP2	transporter 2, ATP-binding cassette, sub-family B (MDR/TAP) [Source:HGNC Symbol;Acc:44]
MF	GO:0046979	TAP2 binding	7.2272e-23	ENSG00000168394	TAP1	transporter 1, ATP-binding cassette, sub-family B (MDR/TAP) [Source:HGNC Symbol;Acc:43]
MF	GO:0046979	TAP2 binding	7.2272e-23	ENSG00000204267	TAP2	transporter 2, ATP-binding cassette, sub-family B (MDR/TAP) [Source:HGNC Symbol;Acc:44]
MF	GO:0046979	TAP2 binding	7.2272e-23	ENSG00000206235	TAP2	transporter 2, ATP-binding cassette, sub-family B (MDR/TAP) [Source:HGNC Symbol;Acc:44]
MF	GO:0046979	TAP2 binding	7.2272e-23	ENSG00000206297	TAP1	transporter 1, ATP-binding cassette, sub-family B (MDR/TAP) [Source:HGNC Symbol;Acc:43]
MF	GO:0046979	TAP2 binding	7.2272e-23	ENSG00000206299	TAP2	transporter 2, ATP-binding cassette, sub-family B (MDR/TAP) [Source:HGNC Symbol;Acc:44]
MF	GO:0046979	TAP2 binding	7.2272e-23	ENSG00000223481	TAP2	transporter 2, ATP-binding cassette, sub-family B (MDR/TAP) [Source:HGNC Symbol;Acc:44]
MF	GO:0046979	TAP2 binding	7.2272e-23	ENSG00000224212	TAP1	transporter 1, ATP-binding cassette, sub-family B (MDR/TAP) [Source:HGNC Symbol;Acc:43]
MF	GO:0046979	TAP2 binding	7.2272e-23	ENSG00000225967	TAP2	transporter 2, ATP-binding cassette, sub-family B (MDR/TAP) [Source:HGNC Symbol;Acc:44]
MF	GO:0046979	TAP2 binding	7.2272e-23	ENSG00000226173	TAP1	transporter 1, ATP-binding cassette, sub-family B (MDR/TAP) [Source:HGNC Symbol;Acc:43]
MF	GO:0046979	TAP2 binding	7.2272e-23	ENSG00000227816	TAP1	transporter 1, ATP-binding cassette, sub-family B (MDR/TAP) [Source:HGNC Symbol;Acc:43]
MF	GO:0046979	TAP2 binding	7.2272e-23	ENSG00000228582	TAP2	transporter 2, ATP-binding cassette, sub-family B (MDR/TAP) [Source:HGNC Symbol;Acc:44]
MF	GO:0046979	TAP2 binding	7.2272e-23	ENSG00000230705	TAP1	transporter 1, ATP-binding cassette, sub-family B (MDR/TAP) [Source:HGNC Symbol;Acc:43]
MF	GO:0046979	TAP2 binding	7.2272e-23	ENSG00000232326	TAP2	transporter 2, ATP-binding cassette, sub-family B (MDR/TAP) [Source:HGNC Symbol;Acc:44]
MF	GO:0046979	TAP2 binding	7.2272e-23	ENSG00000232367	TAP1	transporter 1, ATP-binding cassette, sub-family B (MDR/TAP) [Source:HGNC Symbol;Acc:43]
MF	GO:0046979	TAP2 binding	7.2272e-23	ENSG00000237599	TAP2	transporter 2, ATP-binding cassette, sub-family B (MDR/TAP) [Source:HGNC Symbol;Acc:44]
BP	GO:0019885	antigen processing and presentation of endogenous peptide antigen via MHC class I	1.34669e-21	ENSG00000168394	TAP1	transporter 1, ATP-binding cassette, sub-family B (MDR/TAP) [Source:HGNC Symbol;Acc:43]
BP	GO:0019885	antigen processing and presentation of endogenous peptide antigen via MHC class I	1.34669e-21	ENSG00000204267	TAP2	transporter 2, ATP-binding cassette, sub-family B (MDR/TAP) [Source:HGNC Symbol;Acc:44]
BP	GO:0019885	antigen processing and presentation of endogenous peptide antigen via MHC class I	1.34669e-21	ENSG00000206235	TAP2	transporter 2, ATP-binding cassette, sub-family B (MDR/TAP) [Source:HGNC Symbol;Acc:44]
BP	GO:0019885	antigen processing and presentation of endogenous peptide antigen via MHC class I	1.34669e-21	ENSG00000206297	TAP1	transporter 1, ATP-binding cassette, sub-family B (MDR/TAP) [Source:HGNC Symbol;Acc:43]
BP	GO:0019885	antigen processing and presentation of endogenous peptide antigen via MHC class I	1.34669e-21	ENSG00000206299	TAP2	transporter 2, ATP-binding cassette, sub-family B (MDR/TAP) [Source:HGNC Symbol;Acc:44]
BP	GO:0019885	antigen processing and presentation of endogenous peptide antigen via MHC class I	1.34669e-21	ENSG00000223481	TAP2	transporter 2, ATP-binding cassette, sub-family B (MDR/TAP) [Source:HGNC Symbol;Acc:44]
BP	GO:0019885	antigen processing and presentation of endogenous peptide antigen via MHC class I	1.34669e-21	ENSG00000224212	TAP1	transporter 1, ATP-binding cassette, sub-family B (MDR/TAP) [Source:HGNC Symbol;Acc:43]
BP	GO:0019885	antigen processing and presentation of endogenous peptide antigen via MHC class I	1.34669e-21	ENSG00000225967	TAP2	transporter 2, ATP-binding cassette, sub-family B (MDR/TAP) [Source:HGNC Symbol;Acc:44]
BP	GO:0019885	antigen processing and presentation of endogenous peptide antigen via MHC class I	1.34669e-21	ENSG00000226173	TAP1	transporter 1, ATP-binding cassette, sub-family B (MDR/TAP) [Source:HGNC Symbol;Acc:43]
BP	GO:0019885	antigen processing and presentation of endogenous peptide antigen via MHC class I	1.34669e-21	ENSG00000227816	TAP1	transporter 1, ATP-binding cassette, sub-family B (MDR/TAP) [Source:HGNC Symbol;Acc:43]
BP	GO:0019885	antigen processing and presentation of endogenous peptide antigen via MHC class I	1.34669e-21	ENSG00000228582	TAP2	transporter 2, ATP-binding cassette, sub-family B (MDR/TAP) [Source:HGNC Symbol;Acc:44]
BP	GO:0019885	antigen processing and presentation of endogenous peptide antigen via MHC class I	1.34669e-21	ENSG00000230705	TAP1	transporter 1, ATP-binding cassette, sub-family B (MDR/TAP) [Source:HGNC Symbol;Acc:43]
BP	GO:0019885	antigen processing and presentation of endogenous peptide antigen via MHC class I	1.34669e-21	ENSG00000232326	TAP2	transporter 2, ATP-binding cassette, sub-family B (MDR/TAP) [Source:HGNC Symbol;Acc:44]
BP	GO:0019885	antigen processing and presentation of endogenous peptide antigen via MHC class I	1.34669e-21	ENSG00000232367	TAP1	transporter 1, ATP-binding cassette, sub-family B (MDR/TAP) [Source:HGNC Symbol;Acc:43]
BP	GO:0019885	antigen processing and presentation of endogenous peptide antigen via MHC class I	1.34669e-21	ENSG00000237599	TAP2	transporter 2, ATP-binding cassette, sub-family B (MDR/TAP) [Source:HGNC Symbol;Acc:44]
BP	GO:0006334	nucleosome assembly	1.59878e-21	ENSG00000102384	CENPI	centromere protein I [Source:HGNC Symbol;Acc:3968]
BP	GO:0006334	nucleosome assembly	1.59878e-21	ENSG00000104147	OIP5	Opa interacting protein 5 [Source:HGNC Symbol;Acc:20300]
BP	GO:0006334	nucleosome assembly	1.59878e-21	ENSG00000105011	ASF1B	anti-silencing function 1B histone chaperone [Source:HGNC Symbol;Acc:20996]
BP	GO:0006334	nucleosome assembly	1.59878e-21	ENSG00000115163	CENPA	centromere protein A [Source:HGNC Symbol;Acc:1851]
BP	GO:0006334	nucleosome assembly	1.59878e-21	ENSG00000123219	CENPK	centromere protein K [Source:HGNC Symbol;Acc:29479]
BP	GO:0006334	nucleosome assembly	1.59878e-21	ENSG00000123485	HJURP	Holliday junction recognition protein [Source:HGNC Symbol;Acc:25444]
BP	GO:0006334	nucleosome assembly	1.59878e-21	ENSG00000124693	HIST1H3B	histone cluster 1, H3b [Source:HGNC Symbol;Acc:4776]
BP	GO:0006334	nucleosome assembly	1.59878e-21	ENSG00000137812	CASC5	cancer susceptibility candidate 5 [Source:HGNC Symbol;Acc:24054]
BP	GO:0006334	nucleosome assembly	1.59878e-21	ENSG00000153044	CENPH	centromere protein H [Source:HGNC Symbol;Acc:17268]
BP	GO:0006334	nucleosome assembly	1.59878e-21	ENSG00000158373	HIST1H2BD	histone cluster 1, H2bd [Source:HGNC Symbol;Acc:4747]
BP	GO:0006334	nucleosome assembly	1.59878e-21	ENSG00000180596	HIST1H2BC	histone cluster 1, H2bc [Source:HGNC Symbol;Acc:4757]
BP	GO:0006334	nucleosome assembly	1.59878e-21	ENSG00000182217	HIST2H4B	histone cluster 2, H4b [Source:HGNC Symbol;Acc:29607]
BP	GO:0006334	nucleosome assembly	1.59878e-21	ENSG00000182572	HIST1H3I	histone cluster 1, H3i [Source:HGNC Symbol;Acc:4771]
BP	GO:0006334	nucleosome assembly	1.59878e-21	ENSG00000183598	HIST2H3D	histone cluster 2, H3d [Source:HGNC Symbol;Acc:25311]
BP	GO:0006334	nucleosome assembly	1.59878e-21	ENSG00000184270	HIST2H2AB	histone cluster 2, H2ab [Source:HGNC Symbol;Acc:20508]
BP	GO:0006334	nucleosome assembly	1.59878e-21	ENSG00000184357	HIST1H1B	histone cluster 1, H1b [Source:HGNC Symbol;Acc:4719]
BP	GO:0006334	nucleosome assembly	1.59878e-21	ENSG00000188486	H2AFX	H2A histone family, member X [Source:HGNC Symbol;Acc:4739]
BP	GO:0006334	nucleosome assembly	1.59878e-21	ENSG00000188987	HIST1H4D	histone cluster 1, H4d [Source:HGNC Symbol;Acc:4782]
BP	GO:0006334	nucleosome assembly	1.59878e-21	ENSG00000189060	H1F0	H1 histone family, member 0 [Source:HGNC Symbol;Acc:4714]
BP	GO:0006334	nucleosome assembly	1.59878e-21	ENSG00000196226	HIST1H2BB	histone cluster 1, H2bb [Source:HGNC Symbol;Acc:4751]
BP	GO:0006334	nucleosome assembly	1.59878e-21	ENSG00000196374	HIST1H2BM	histone cluster 1, H2bm [Source:HGNC Symbol;Acc:4750]
BP	GO:0006334	nucleosome assembly	1.59878e-21	ENSG00000196747	HIST1H2AI	histone cluster 1, H2ai [Source:HGNC Symbol;Acc:4725]
BP	GO:0006334	nucleosome assembly	1.59878e-21	ENSG00000196966	HIST1H3E	histone cluster 1, H3e [Source:HGNC Symbol;Acc:4769]
BP	GO:0006334	nucleosome assembly	1.59878e-21	ENSG00000203760	CENPW	centromere protein W [Source:HGNC Symbol;Acc:21488]
BP	GO:0006334	nucleosome assembly	1.59878e-21	ENSG00000256018	HIST1H3G	histone cluster 1, H3g [Source:HGNC Symbol;Acc:4772]
BP	GO:0006334	nucleosome assembly	1.59878e-21	ENSG00000263965	HIST2H2AB	histone cluster 2, H2ab [Source:HGNC Symbol;Acc:20508]
BP	GO:0006334	nucleosome assembly	1.59878e-21	ENSG00000265133	HIST2H3D	histone cluster 2, H3d [Source:HGNC Symbol;Acc:25311]
BP	GO:0006323	DNA packaging	2.6846e-21	ENSG00000010292	NCAPD2	non-SMC condensin I complex, subunit D2 [Source:HGNC Symbol;Acc:24305]
BP	GO:0006323	DNA packaging	2.6846e-21	ENSG00000102384	CENPI	centromere protein I [Source:HGNC Symbol;Acc:3968]
BP	GO:0006323	DNA packaging	2.6846e-21	ENSG00000104147	OIP5	Opa interacting protein 5 [Source:HGNC Symbol;Acc:20300]
BP	GO:0006323	DNA packaging	2.6846e-21	ENSG00000105011	ASF1B	anti-silencing function 1B histone chaperone [Source:HGNC Symbol;Acc:20996]
BP	GO:0006323	DNA packaging	2.6846e-21	ENSG00000109805	NCAPG	non-SMC condensin I complex, subunit G [Source:HGNC Symbol;Acc:24304]
BP	GO:0006323	DNA packaging	2.6846e-21	ENSG00000113810	SMC4	structural maintenance of chromosomes 4 [Source:HGNC Symbol;Acc:14013]
BP	GO:0006323	DNA packaging	2.6846e-21	ENSG00000115163	CENPA	centromere protein A [Source:HGNC Symbol;Acc:1851]
BP	GO:0006323	DNA packaging	2.6846e-21	ENSG00000119969	HELLS	helicase, lymphoid-specific [Source:HGNC Symbol;Acc:4861]
BP	GO:0006323	DNA packaging	2.6846e-21	ENSG00000121152	NCAPH	non-SMC condensin I complex, subunit H [Source:HGNC Symbol;Acc:1112]
BP	GO:0006323	DNA packaging	2.6846e-21	ENSG00000123219	CENPK	centromere protein K [Source:HGNC Symbol;Acc:29479]
BP	GO:0006323	DNA packaging	2.6846e-21	ENSG00000123485	HJURP	Holliday junction recognition protein [Source:HGNC Symbol;Acc:25444]
BP	GO:0006323	DNA packaging	2.6846e-21	ENSG00000124693	HIST1H3B	histone cluster 1, H3b [Source:HGNC Symbol;Acc:4776]
BP	GO:0006323	DNA packaging	2.6846e-21	ENSG00000131747	TOP2A	topoisomerase (DNA) II alpha 170kDa [Source:HGNC Symbol;Acc:11989]
BP	GO:0006323	DNA packaging	2.6846e-21	ENSG00000134057	CCNB1	cyclin B1 [Source:HGNC Symbol;Acc:1579]
BP	GO:0006323	DNA packaging	2.6846e-21	ENSG00000136824	SMC2	structural maintenance of chromosomes 2 [Source:HGNC Symbol;Acc:14011]
BP	GO:0006323	DNA packaging	2.6846e-21	ENSG00000137804	NUSAP1	nucleolar and spindle associated protein 1 [Source:HGNC Symbol;Acc:18538]
BP	GO:0006323	DNA packaging	2.6846e-21	ENSG00000137812	CASC5	cancer susceptibility candidate 5 [Source:HGNC Symbol;Acc:24054]
BP	GO:0006323	DNA packaging	2.6846e-21	ENSG00000146918	NCAPG2	non-SMC condensin II complex, subunit G2 [Source:HGNC Symbol;Acc:21904]
BP	GO:0006323	DNA packaging	2.6846e-21	ENSG00000153044	CENPH	centromere protein H [Source:HGNC Symbol;Acc:17268]
BP	GO:0006323	DNA packaging	2.6846e-21	ENSG00000158373	HIST1H2BD	histone cluster 1, H2bd [Source:HGNC Symbol;Acc:4747]
BP	GO:0006323	DNA packaging	2.6846e-21	ENSG00000170312	CDK1	cyclin-dependent kinase 1 [Source:HGNC Symbol;Acc:1722]
BP	GO:0006323	DNA packaging	2.6846e-21	ENSG00000180596	HIST1H2BC	histone cluster 1, H2bc [Source:HGNC Symbol;Acc:4757]
BP	GO:0006323	DNA packaging	2.6846e-21	ENSG00000182217	HIST2H4B	histone cluster 2, H4b [Source:HGNC Symbol;Acc:29607]
BP	GO:0006323	DNA packaging	2.6846e-21	ENSG00000182572	HIST1H3I	histone cluster 1, H3i [Source:HGNC Symbol;Acc:4771]
BP	GO:0006323	DNA packaging	2.6846e-21	ENSG00000183598	HIST2H3D	histone cluster 2, H3d [Source:HGNC Symbol;Acc:25311]
BP	GO:0006323	DNA packaging	2.6846e-21	ENSG00000184270	HIST2H2AB	histone cluster 2, H2ab [Source:HGNC Symbol;Acc:20508]
BP	GO:0006323	DNA packaging	2.6846e-21	ENSG00000184357	HIST1H1B	histone cluster 1, H1b [Source:HGNC Symbol;Acc:4719]
BP	GO:0006323	DNA packaging	2.6846e-21	ENSG00000188486	H2AFX	H2A histone family, member X [Source:HGNC Symbol;Acc:4739]
BP	GO:0006323	DNA packaging	2.6846e-21	ENSG00000188987	HIST1H4D	histone cluster 1, H4d [Source:HGNC Symbol;Acc:4782]
BP	GO:0006323	DNA packaging	2.6846e-21	ENSG00000189060	H1F0	H1 histone family, member 0 [Source:HGNC Symbol;Acc:4714]
BP	GO:0006323	DNA packaging	2.6846e-21	ENSG00000196226	HIST1H2BB	histone cluster 1, H2bb [Source:HGNC Symbol;Acc:4751]
BP	GO:0006323	DNA packaging	2.6846e-21	ENSG00000196374	HIST1H2BM	histone cluster 1, H2bm [Source:HGNC Symbol;Acc:4750]
BP	GO:0006323	DNA packaging	2.6846e-21	ENSG00000196747	HIST1H2AI	histone cluster 1, H2ai [Source:HGNC Symbol;Acc:4725]
BP	GO:0006323	DNA packaging	2.6846e-21	ENSG00000196966	HIST1H3E	histone cluster 1, H3e [Source:HGNC Symbol;Acc:4769]
BP	GO:0006323	DNA packaging	2.6846e-21	ENSG00000203760	CENPW	centromere protein W [Source:HGNC Symbol;Acc:21488]
BP	GO:0006323	DNA packaging	2.6846e-21	ENSG00000256018	HIST1H3G	histone cluster 1, H3g [Source:HGNC Symbol;Acc:4772]
BP	GO:0006323	DNA packaging	2.6846e-21	ENSG00000263965	HIST2H2AB	histone cluster 2, H2ab [Source:HGNC Symbol;Acc:20508]
BP	GO:0006323	DNA packaging	2.6846e-21	ENSG00000265133	HIST2H3D	histone cluster 2, H3d [Source:HGNC Symbol;Acc:25311]
BP	GO:0071824	protein-DNA complex subunit organization	3.32682e-21	ENSG00000102384	CENPI	centromere protein I [Source:HGNC Symbol;Acc:3968]
BP	GO:0071824	protein-DNA complex subunit organization	3.32682e-21	ENSG00000104147	OIP5	Opa interacting protein 5 [Source:HGNC Symbol;Acc:20300]
BP	GO:0071824	protein-DNA complex subunit organization	3.32682e-21	ENSG00000105011	ASF1B	anti-silencing function 1B histone chaperone [Source:HGNC Symbol;Acc:20996]
BP	GO:0071824	protein-DNA complex subunit organization	3.32682e-21	ENSG00000115163	CENPA	centromere protein A [Source:HGNC Symbol;Acc:1851]
BP	GO:0071824	protein-DNA complex subunit organization	3.32682e-21	ENSG00000117724	CENPF	centromere protein F, 350/400kDa [Source:HGNC Symbol;Acc:1857]
BP	GO:0071824	protein-DNA complex subunit organization	3.32682e-21	ENSG00000119969	HELLS	helicase, lymphoid-specific [Source:HGNC Symbol;Acc:4861]
BP	GO:0071824	protein-DNA complex subunit organization	3.32682e-21	ENSG00000123219	CENPK	centromere protein K [Source:HGNC Symbol;Acc:29479]
BP	GO:0071824	protein-DNA complex subunit organization	3.32682e-21	ENSG00000123485	HJURP	Holliday junction recognition protein [Source:HGNC Symbol;Acc:25444]
BP	GO:0071824	protein-DNA complex subunit organization	3.32682e-21	ENSG00000124693	HIST1H3B	histone cluster 1, H3b [Source:HGNC Symbol;Acc:4776]
BP	GO:0071824	protein-DNA complex subunit organization	3.32682e-21	ENSG00000137812	CASC5	cancer susceptibility candidate 5 [Source:HGNC Symbol;Acc:24054]
BP	GO:0071824	protein-DNA complex subunit organization	3.32682e-21	ENSG00000138778	CENPE	centromere protein E, 312kDa [Source:HGNC Symbol;Acc:1856]
BP	GO:0071824	protein-DNA complex subunit organization	3.32682e-21	ENSG00000153044	CENPH	centromere protein H [Source:HGNC Symbol;Acc:17268]
BP	GO:0071824	protein-DNA complex subunit organization	3.32682e-21	ENSG00000158373	HIST1H2BD	histone cluster 1, H2bd [Source:HGNC Symbol;Acc:4747]
BP	GO:0071824	protein-DNA complex subunit organization	3.32682e-21	ENSG00000180596	HIST1H2BC	histone cluster 1, H2bc [Source:HGNC Symbol;Acc:4757]
BP	GO:0071824	protein-DNA complex subunit organization	3.32682e-21	ENSG00000182217	HIST2H4B	histone cluster 2, H4b [Source:HGNC Symbol;Acc:29607]
BP	GO:0071824	protein-DNA complex subunit organization	3.32682e-21	ENSG00000182572	HIST1H3I	histone cluster 1, H3i [Source:HGNC Symbol;Acc:4771]
BP	GO:0071824	protein-DNA complex subunit organization	3.32682e-21	ENSG00000183598	HIST2H3D	histone cluster 2, H3d [Source:HGNC Symbol;Acc:25311]
BP	GO:0071824	protein-DNA complex subunit organization	3.32682e-21	ENSG00000184270	HIST2H2AB	histone cluster 2, H2ab [Source:HGNC Symbol;Acc:20508]
BP	GO:0071824	protein-DNA complex subunit organization	3.32682e-21	ENSG00000184357	HIST1H1B	histone cluster 1, H1b [Source:HGNC Symbol;Acc:4719]
BP	GO:0071824	protein-DNA complex subunit organization	3.32682e-21	ENSG00000188486	H2AFX	H2A histone family, member X [Source:HGNC Symbol;Acc:4739]
BP	GO:0071824	protein-DNA complex subunit organization	3.32682e-21	ENSG00000188987	HIST1H4D	histone cluster 1, H4d [Source:HGNC Symbol;Acc:4782]
BP	GO:0071824	protein-DNA complex subunit organization	3.32682e-21	ENSG00000189060	H1F0	H1 histone family, member 0 [Source:HGNC Symbol;Acc:4714]
BP	GO:0071824	protein-DNA complex subunit organization	3.32682e-21	ENSG00000196226	HIST1H2BB	histone cluster 1, H2bb [Source:HGNC Symbol;Acc:4751]
BP	GO:0071824	protein-DNA complex subunit organization	3.32682e-21	ENSG00000196374	HIST1H2BM	histone cluster 1, H2bm [Source:HGNC Symbol;Acc:4750]
BP	GO:0071824	protein-DNA complex subunit organization	3.32682e-21	ENSG00000196747	HIST1H2AI	histone cluster 1, H2ai [Source:HGNC Symbol;Acc:4725]
BP	GO:0071824	protein-DNA complex subunit organization	3.32682e-21	ENSG00000196966	HIST1H3E	histone cluster 1, H3e [Source:HGNC Symbol;Acc:4769]
BP	GO:0071824	protein-DNA complex subunit organization	3.32682e-21	ENSG00000203760	CENPW	centromere protein W [Source:HGNC Symbol;Acc:21488]
BP	GO:0071824	protein-DNA complex subunit organization	3.32682e-21	ENSG00000256018	HIST1H3G	histone cluster 1, H3g [Source:HGNC Symbol;Acc:4772]
BP	GO:0071824	protein-DNA complex subunit organization	3.32682e-21	ENSG00000263965	HIST2H2AB	histone cluster 2, H2ab [Source:HGNC Symbol;Acc:20508]
BP	GO:0071824	protein-DNA complex subunit organization	3.32682e-21	ENSG00000265133	HIST2H3D	histone cluster 2, H3d [Source:HGNC Symbol;Acc:25311]
BP	GO:0001916	positive regulation of T cell mediated cytotoxicity	3.53531e-21	ENSG00000168394	TAP1	transporter 1, ATP-binding cassette, sub-family B (MDR/TAP) [Source:HGNC Symbol;Acc:43]
BP	GO:0001916	positive regulation of T cell mediated cytotoxicity	3.53531e-21	ENSG00000204267	TAP2	transporter 2, ATP-binding cassette, sub-family B (MDR/TAP) [Source:HGNC Symbol;Acc:44]
BP	GO:0001916	positive regulation of T cell mediated cytotoxicity	3.53531e-21	ENSG00000206235	TAP2	transporter 2, ATP-binding cassette, sub-family B (MDR/TAP) [Source:HGNC Symbol;Acc:44]
BP	GO:0001916	positive regulation of T cell mediated cytotoxicity	3.53531e-21	ENSG00000206297	TAP1	transporter 1, ATP-binding cassette, sub-family B (MDR/TAP) [Source:HGNC Symbol;Acc:43]
BP	GO:0001916	positive regulation of T cell mediated cytotoxicity	3.53531e-21	ENSG00000206299	TAP2	transporter 2, ATP-binding cassette, sub-family B (MDR/TAP) [Source:HGNC Symbol;Acc:44]
BP	GO:0001916	positive regulation of T cell mediated cytotoxicity	3.53531e-21	ENSG00000223481	TAP2	transporter 2, ATP-binding cassette, sub-family B (MDR/TAP) [Source:HGNC Symbol;Acc:44]
BP	GO:0001916	positive regulation of T cell mediated cytotoxicity	3.53531e-21	ENSG00000224212	TAP1	transporter 1, ATP-binding cassette, sub-family B (MDR/TAP) [Source:HGNC Symbol;Acc:43]
BP	GO:0001916	positive regulation of T cell mediated cytotoxicity	3.53531e-21	ENSG00000225967	TAP2	transporter 2, ATP-binding cassette, sub-family B (MDR/TAP) [Source:HGNC Symbol;Acc:44]
BP	GO:0001916	positive regulation of T cell mediated cytotoxicity	3.53531e-21	ENSG00000226173	TAP1	transporter 1, ATP-binding cassette, sub-family B (MDR/TAP) [Source:HGNC Symbol;Acc:43]
BP	GO:0001916	positive regulation of T cell mediated cytotoxicity	3.53531e-21	ENSG00000227816	TAP1	transporter 1, ATP-binding cassette, sub-family B (MDR/TAP) [Source:HGNC Symbol;Acc:43]
BP	GO:0001916	positive regulation of T cell mediated cytotoxicity	3.53531e-21	ENSG00000228582	TAP2	transporter 2, ATP-binding cassette, sub-family B (MDR/TAP) [Source:HGNC Symbol;Acc:44]
BP	GO:0001916	positive regulation of T cell mediated cytotoxicity	3.53531e-21	ENSG00000230705	TAP1	transporter 1, ATP-binding cassette, sub-family B (MDR/TAP) [Source:HGNC Symbol;Acc:43]
BP	GO:0001916	positive regulation of T cell mediated cytotoxicity	3.53531e-21	ENSG00000232326	TAP2	transporter 2, ATP-binding cassette, sub-family B (MDR/TAP) [Source:HGNC Symbol;Acc:44]
BP	GO:0001916	positive regulation of T cell mediated cytotoxicity	3.53531e-21	ENSG00000232367	TAP1	transporter 1, ATP-binding cassette, sub-family B (MDR/TAP) [Source:HGNC Symbol;Acc:43]
BP	GO:0001916	positive regulation of T cell mediated cytotoxicity	3.53531e-21	ENSG00000237599	TAP2	transporter 2, ATP-binding cassette, sub-family B (MDR/TAP) [Source:HGNC Symbol;Acc:44]
BP	GO:0002478	antigen processing and presentation of exogenous peptide antigen	4.95453e-21	ENSG00000079616	KIF22	kinesin family member 22 [Source:HGNC Symbol;Acc:6391]
BP	GO:0002478	antigen processing and presentation of exogenous peptide antigen	4.95453e-21	ENSG00000090889	KIF4A	kinesin family member 4A [Source:HGNC Symbol;Acc:13339]
BP	GO:0002478	antigen processing and presentation of exogenous peptide antigen	4.95453e-21	ENSG00000100600	LGMN	legumain [Source:HGNC Symbol;Acc:9472]
BP	GO:0002478	antigen processing and presentation of exogenous peptide antigen	4.95453e-21	ENSG00000121621	KIF18A	kinesin family member 18A [Source:HGNC Symbol;Acc:29441]
BP	GO:0002478	antigen processing and presentation of exogenous peptide antigen	4.95453e-21	ENSG00000137807	KIF23	kinesin family member 23 [Source:HGNC Symbol;Acc:6392]
BP	GO:0002478	antigen processing and presentation of exogenous peptide antigen	4.95453e-21	ENSG00000138160	KIF11	kinesin family member 11 [Source:HGNC Symbol;Acc:6388]
BP	GO:0002478	antigen processing and presentation of exogenous peptide antigen	4.95453e-21	ENSG00000138778	CENPE	centromere protein E, 312kDa [Source:HGNC Symbol;Acc:1856]
BP	GO:0002478	antigen processing and presentation of exogenous peptide antigen	4.95453e-21	ENSG00000142945	KIF2C	kinesin family member 2C [Source:HGNC Symbol;Acc:6393]
BP	GO:0002478	antigen processing and presentation of exogenous peptide antigen	4.95453e-21	ENSG00000163808	KIF15	kinesin family member 15 [Source:HGNC Symbol;Acc:17273]
BP	GO:0002478	antigen processing and presentation of exogenous peptide antigen	4.95453e-21	ENSG00000168394	TAP1	transporter 1, ATP-binding cassette, sub-family B (MDR/TAP) [Source:HGNC Symbol;Acc:43]
BP	GO:0002478	antigen processing and presentation of exogenous peptide antigen	4.95453e-21	ENSG00000204264	PSMB8	proteasome (prosome, macropain) subunit, beta type, 8 [Source:HGNC Symbol;Acc:9545]
BP	GO:0002478	antigen processing and presentation of exogenous peptide antigen	4.95453e-21	ENSG00000204267	TAP2	transporter 2, ATP-binding cassette, sub-family B (MDR/TAP) [Source:HGNC Symbol;Acc:44]
BP	GO:0002478	antigen processing and presentation of exogenous peptide antigen	4.95453e-21	ENSG00000206235	TAP2	transporter 2, ATP-binding cassette, sub-family B (MDR/TAP) [Source:HGNC Symbol;Acc:44]
BP	GO:0002478	antigen processing and presentation of exogenous peptide antigen	4.95453e-21	ENSG00000206297	TAP1	transporter 1, ATP-binding cassette, sub-family B (MDR/TAP) [Source:HGNC Symbol;Acc:43]
BP	GO:0002478	antigen processing and presentation of exogenous peptide antigen	4.95453e-21	ENSG00000206298	PSMB8	proteasome (prosome, macropain) subunit, beta type, 8 [Source:HGNC Symbol;Acc:9545]
BP	GO:0002478	antigen processing and presentation of exogenous peptide antigen	4.95453e-21	ENSG00000206299	TAP2	transporter 2, ATP-binding cassette, sub-family B (MDR/TAP) [Source:HGNC Symbol;Acc:44]
BP	GO:0002478	antigen processing and presentation of exogenous peptide antigen	4.95453e-21	ENSG00000206493	HLA-E	major histocompatibility complex, class I, E [Source:HGNC Symbol;Acc:4962]
BP	GO:0002478	antigen processing and presentation of exogenous peptide antigen	4.95453e-21	ENSG00000223481	TAP2	transporter 2, ATP-binding cassette, sub-family B (MDR/TAP) [Source:HGNC Symbol;Acc:44]
BP	GO:0002478	antigen processing and presentation of exogenous peptide antigen	4.95453e-21	ENSG00000224212	TAP1	transporter 1, ATP-binding cassette, sub-family B (MDR/TAP) [Source:HGNC Symbol;Acc:43]
BP	GO:0002478	antigen processing and presentation of exogenous peptide antigen	4.95453e-21	ENSG00000225967	TAP2	transporter 2, ATP-binding cassette, sub-family B (MDR/TAP) [Source:HGNC Symbol;Acc:44]
BP	GO:0002478	antigen processing and presentation of exogenous peptide antigen	4.95453e-21	ENSG00000226173	TAP1	transporter 1, ATP-binding cassette, sub-family B (MDR/TAP) [Source:HGNC Symbol;Acc:43]
BP	GO:0002478	antigen processing and presentation of exogenous peptide antigen	4.95453e-21	ENSG00000226201	PSMB8	proteasome (prosome, macropain) subunit, beta type, 8 [Source:HGNC Symbol;Acc:9545]
BP	GO:0002478	antigen processing and presentation of exogenous peptide antigen	4.95453e-21	ENSG00000226650	KIF4B	kinesin family member 4B [Source:HGNC Symbol;Acc:6322]
BP	GO:0002478	antigen processing and presentation of exogenous peptide antigen	4.95453e-21	ENSG00000227816	TAP1	transporter 1, ATP-binding cassette, sub-family B (MDR/TAP) [Source:HGNC Symbol;Acc:43]
BP	GO:0002478	antigen processing and presentation of exogenous peptide antigen	4.95453e-21	ENSG00000228582	TAP2	transporter 2, ATP-binding cassette, sub-family B (MDR/TAP) [Source:HGNC Symbol;Acc:44]
BP	GO:0002478	antigen processing and presentation of exogenous peptide antigen	4.95453e-21	ENSG00000229252	HLA-E	major histocompatibility complex, class I, E [Source:HGNC Symbol;Acc:4962]
BP	GO:0002478	antigen processing and presentation of exogenous peptide antigen	4.95453e-21	ENSG00000230034	PSMB8	proteasome (prosome, macropain) subunit, beta type, 8 [Source:HGNC Symbol;Acc:9545]
BP	GO:0002478	antigen processing and presentation of exogenous peptide antigen	4.95453e-21	ENSG00000230254	HLA-E	major histocompatibility complex, class I, E [Source:HGNC Symbol;Acc:4962]
BP	GO:0002478	antigen processing and presentation of exogenous peptide antigen	4.95453e-21	ENSG00000230669	PSMB8	proteasome (prosome, macropain) subunit, beta type, 8 [Source:HGNC Symbol;Acc:9545]
BP	GO:0002478	antigen processing and presentation of exogenous peptide antigen	4.95453e-21	ENSG00000230705	TAP1	transporter 1, ATP-binding cassette, sub-family B (MDR/TAP) [Source:HGNC Symbol;Acc:43]
BP	GO:0002478	antigen processing and presentation of exogenous peptide antigen	4.95453e-21	ENSG00000231631	PSMB8	proteasome (prosome, macropain) subunit, beta type, 8 [Source:HGNC Symbol;Acc:9545]
BP	GO:0002478	antigen processing and presentation of exogenous peptide antigen	4.95453e-21	ENSG00000232326	TAP2	transporter 2, ATP-binding cassette, sub-family B (MDR/TAP) [Source:HGNC Symbol;Acc:44]
BP	GO:0002478	antigen processing and presentation of exogenous peptide antigen	4.95453e-21	ENSG00000232367	TAP1	transporter 1, ATP-binding cassette, sub-family B (MDR/TAP) [Source:HGNC Symbol;Acc:43]
BP	GO:0002478	antigen processing and presentation of exogenous peptide antigen	4.95453e-21	ENSG00000233904	HLA-E	major histocompatibility complex, class I, E [Source:HGNC Symbol;Acc:4962]
BP	GO:0002478	antigen processing and presentation of exogenous peptide antigen	4.95453e-21	ENSG00000235715	PSMB8	proteasome (prosome, macropain) subunit, beta type, 8 [Source:HGNC Symbol;Acc:9545]
BP	GO:0002478	antigen processing and presentation of exogenous peptide antigen	4.95453e-21	ENSG00000236443	PSMB8	proteasome (prosome, macropain) subunit, beta type, 8 [Source:HGNC Symbol;Acc:9545]
BP	GO:0002478	antigen processing and presentation of exogenous peptide antigen	4.95453e-21	ENSG00000237599	TAP2	transporter 2, ATP-binding cassette, sub-family B (MDR/TAP) [Source:HGNC Symbol;Acc:44]
BP	GO:0002479	antigen processing and presentation of exogenous peptide antigen via MHC class I, TAP-dependent	8.36444e-21	ENSG00000168394	TAP1	transporter 1, ATP-binding cassette, sub-family B (MDR/TAP) [Source:HGNC Symbol;Acc:43]
BP	GO:0002479	antigen processing and presentation of exogenous peptide antigen via MHC class I, TAP-dependent	8.36444e-21	ENSG00000204264	PSMB8	proteasome (prosome, macropain) subunit, beta type, 8 [Source:HGNC Symbol;Acc:9545]
BP	GO:0002479	antigen processing and presentation of exogenous peptide antigen via MHC class I, TAP-dependent	8.36444e-21	ENSG00000204267	TAP2	transporter 2, ATP-binding cassette, sub-family B (MDR/TAP) [Source:HGNC Symbol;Acc:44]
BP	GO:0002479	antigen processing and presentation of exogenous peptide antigen via MHC class I, TAP-dependent	8.36444e-21	ENSG00000206235	TAP2	transporter 2, ATP-binding cassette, sub-family B (MDR/TAP) [Source:HGNC Symbol;Acc:44]
BP	GO:0002479	antigen processing and presentation of exogenous peptide antigen via MHC class I, TAP-dependent	8.36444e-21	ENSG00000206297	TAP1	transporter 1, ATP-binding cassette, sub-family B (MDR/TAP) [Source:HGNC Symbol;Acc:43]
BP	GO:0002479	antigen processing and presentation of exogenous peptide antigen via MHC class I, TAP-dependent	8.36444e-21	ENSG00000206298	PSMB8	proteasome (prosome, macropain) subunit, beta type, 8 [Source:HGNC Symbol;Acc:9545]
BP	GO:0002479	antigen processing and presentation of exogenous peptide antigen via MHC class I, TAP-dependent	8.36444e-21	ENSG00000206299	TAP2	transporter 2, ATP-binding cassette, sub-family B (MDR/TAP) [Source:HGNC Symbol;Acc:44]
BP	GO:0002479	antigen processing and presentation of exogenous peptide antigen via MHC class I, TAP-dependent	8.36444e-21	ENSG00000206493	HLA-E	major histocompatibility complex, class I, E [Source:HGNC Symbol;Acc:4962]
BP	GO:0002479	antigen processing and presentation of exogenous peptide antigen via MHC class I, TAP-dependent	8.36444e-21	ENSG00000223481	TAP2	transporter 2, ATP-binding cassette, sub-family B (MDR/TAP) [Source:HGNC Symbol;Acc:44]
BP	GO:0002479	antigen processing and presentation of exogenous peptide antigen via MHC class I, TAP-dependent	8.36444e-21	ENSG00000224212	TAP1	transporter 1, ATP-binding cassette, sub-family B (MDR/TAP) [Source:HGNC Symbol;Acc:43]
BP	GO:0002479	antigen processing and presentation of exogenous peptide antigen via MHC class I, TAP-dependent	8.36444e-21	ENSG00000225967	TAP2	transporter 2, ATP-binding cassette, sub-family B (MDR/TAP) [Source:HGNC Symbol;Acc:44]
BP	GO:0002479	antigen processing and presentation of exogenous peptide antigen via MHC class I, TAP-dependent	8.36444e-21	ENSG00000226173	TAP1	transporter 1, ATP-binding cassette, sub-family B (MDR/TAP) [Source:HGNC Symbol;Acc:43]
BP	GO:0002479	antigen processing and presentation of exogenous peptide antigen via MHC class I, TAP-dependent	8.36444e-21	ENSG00000226201	PSMB8	proteasome (prosome, macropain) subunit, beta type, 8 [Source:HGNC Symbol;Acc:9545]
BP	GO:0002479	antigen processing and presentation of exogenous peptide antigen via MHC class I, TAP-dependent	8.36444e-21	ENSG00000227816	TAP1	transporter 1, ATP-binding cassette, sub-family B (MDR/TAP) [Source:HGNC Symbol;Acc:43]
BP	GO:0002479	antigen processing and presentation of exogenous peptide antigen via MHC class I, TAP-dependent	8.36444e-21	ENSG00000228582	TAP2	transporter 2, ATP-binding cassette, sub-family B (MDR/TAP) [Source:HGNC Symbol;Acc:44]
BP	GO:0002479	antigen processing and presentation of exogenous peptide antigen via MHC class I, TAP-dependent	8.36444e-21	ENSG00000229252	HLA-E	major histocompatibility complex, class I, E [Source:HGNC Symbol;Acc:4962]
BP	GO:0002479	antigen processing and presentation of exogenous peptide antigen via MHC class I, TAP-dependent	8.36444e-21	ENSG00000230034	PSMB8	proteasome (prosome, macropain) subunit, beta type, 8 [Source:HGNC Symbol;Acc:9545]
BP	GO:0002479	antigen processing and presentation of exogenous peptide antigen via MHC class I, TAP-dependent	8.36444e-21	ENSG00000230254	HLA-E	major histocompatibility complex, class I, E [Source:HGNC Symbol;Acc:4962]
BP	GO:0002479	antigen processing and presentation of exogenous peptide antigen via MHC class I, TAP-dependent	8.36444e-21	ENSG00000230669	PSMB8	proteasome (prosome, macropain) subunit, beta type, 8 [Source:HGNC Symbol;Acc:9545]
BP	GO:0002479	antigen processing and presentation of exogenous peptide antigen via MHC class I, TAP-dependent	8.36444e-21	ENSG00000230705	TAP1	transporter 1, ATP-binding cassette, sub-family B (MDR/TAP) [Source:HGNC Symbol;Acc:43]
BP	GO:0002479	antigen processing and presentation of exogenous peptide antigen via MHC class I, TAP-dependent	8.36444e-21	ENSG00000231631	PSMB8	proteasome (prosome, macropain) subunit, beta type, 8 [Source:HGNC Symbol;Acc:9545]
BP	GO:0002479	antigen processing and presentation of exogenous peptide antigen via MHC class I, TAP-dependent	8.36444e-21	ENSG00000232326	TAP2	transporter 2, ATP-binding cassette, sub-family B (MDR/TAP) [Source:HGNC Symbol;Acc:44]
BP	GO:0002479	antigen processing and presentation of exogenous peptide antigen via MHC class I, TAP-dependent	8.36444e-21	ENSG00000232367	TAP1	transporter 1, ATP-binding cassette, sub-family B (MDR/TAP) [Source:HGNC Symbol;Acc:43]
BP	GO:0002479	antigen processing and presentation of exogenous peptide antigen via MHC class I, TAP-dependent	8.36444e-21	ENSG00000233904	HLA-E	major histocompatibility complex, class I, E [Source:HGNC Symbol;Acc:4962]
BP	GO:0002479	antigen processing and presentation of exogenous peptide antigen via MHC class I, TAP-dependent	8.36444e-21	ENSG00000235715	PSMB8	proteasome (prosome, macropain) subunit, beta type, 8 [Source:HGNC Symbol;Acc:9545]
BP	GO:0002479	antigen processing and presentation of exogenous peptide antigen via MHC class I, TAP-dependent	8.36444e-21	ENSG00000236443	PSMB8	proteasome (prosome, macropain) subunit, beta type, 8 [Source:HGNC Symbol;Acc:9545]
BP	GO:0002479	antigen processing and presentation of exogenous peptide antigen via MHC class I, TAP-dependent	8.36444e-21	ENSG00000237599	TAP2	transporter 2, ATP-binding cassette, sub-family B (MDR/TAP) [Source:HGNC Symbol;Acc:44]
BP	GO:0019883	antigen processing and presentation of endogenous antigen	8.70079e-21	ENSG00000168394	TAP1	transporter 1, ATP-binding cassette, sub-family B (MDR/TAP) [Source:HGNC Symbol;Acc:43]
BP	GO:0019883	antigen processing and presentation of endogenous antigen	8.70079e-21	ENSG00000204267	TAP2	transporter 2, ATP-binding cassette, sub-family B (MDR/TAP) [Source:HGNC Symbol;Acc:44]
BP	GO:0019883	antigen processing and presentation of endogenous antigen	8.70079e-21	ENSG00000206235	TAP2	transporter 2, ATP-binding cassette, sub-family B (MDR/TAP) [Source:HGNC Symbol;Acc:44]
BP	GO:0019883	antigen processing and presentation of endogenous antigen	8.70079e-21	ENSG00000206297	TAP1	transporter 1, ATP-binding cassette, sub-family B (MDR/TAP) [Source:HGNC Symbol;Acc:43]
BP	GO:0019883	antigen processing and presentation of endogenous antigen	8.70079e-21	ENSG00000206299	TAP2	transporter 2, ATP-binding cassette, sub-family B (MDR/TAP) [Source:HGNC Symbol;Acc:44]
BP	GO:0019883	antigen processing and presentation of endogenous antigen	8.70079e-21	ENSG00000223481	TAP2	transporter 2, ATP-binding cassette, sub-family B (MDR/TAP) [Source:HGNC Symbol;Acc:44]
BP	GO:0019883	antigen processing and presentation of endogenous antigen	8.70079e-21	ENSG00000224212	TAP1	transporter 1, ATP-binding cassette, sub-family B (MDR/TAP) [Source:HGNC Symbol;Acc:43]
BP	GO:0019883	antigen processing and presentation of endogenous antigen	8.70079e-21	ENSG00000225967	TAP2	transporter 2, ATP-binding cassette, sub-family B (MDR/TAP) [Source:HGNC Symbol;Acc:44]
BP	GO:0019883	antigen processing and presentation of endogenous antigen	8.70079e-21	ENSG00000226173	TAP1	transporter 1, ATP-binding cassette, sub-family B (MDR/TAP) [Source:HGNC Symbol;Acc:43]
BP	GO:0019883	antigen processing and presentation of endogenous antigen	8.70079e-21	ENSG00000227816	TAP1	transporter 1, ATP-binding cassette, sub-family B (MDR/TAP) [Source:HGNC Symbol;Acc:43]
BP	GO:0019883	antigen processing and presentation of endogenous antigen	8.70079e-21	ENSG00000228582	TAP2	transporter 2, ATP-binding cassette, sub-family B (MDR/TAP) [Source:HGNC Symbol;Acc:44]
BP	GO:0019883	antigen processing and presentation of endogenous antigen	8.70079e-21	ENSG00000230705	TAP1	transporter 1, ATP-binding cassette, sub-family B (MDR/TAP) [Source:HGNC Symbol;Acc:43]
BP	GO:0019883	antigen processing and presentation of endogenous antigen	8.70079e-21	ENSG00000232326	TAP2	transporter 2, ATP-binding cassette, sub-family B (MDR/TAP) [Source:HGNC Symbol;Acc:44]
BP	GO:0019883	antigen processing and presentation of endogenous antigen	8.70079e-21	ENSG00000232367	TAP1	transporter 1, ATP-binding cassette, sub-family B (MDR/TAP) [Source:HGNC Symbol;Acc:43]
BP	GO:0019883	antigen processing and presentation of endogenous antigen	8.70079e-21	ENSG00000237599	TAP2	transporter 2, ATP-binding cassette, sub-family B (MDR/TAP) [Source:HGNC Symbol;Acc:44]
BP	GO:0007067	mitosis	5.51025e-20	ENSG00000010292	NCAPD2	non-SMC condensin I complex, subunit D2 [Source:HGNC Symbol;Acc:24305]
BP	GO:0007067	mitosis	5.51025e-20	ENSG00000011426	ANLN	anillin, actin binding protein [Source:HGNC Symbol;Acc:14082]
BP	GO:0007067	mitosis	5.51025e-20	ENSG00000066279	ASPM	asp (abnormal spindle) homolog, microcephaly associated (Drosophila) [Source:HGNC Symbol;Acc:19048]
BP	GO:0007067	mitosis	5.51025e-20	ENSG00000072864	NDE1	nudE nuclear distribution E homolog 1 (A. nidulans) [Source:HGNC Symbol;Acc:17619]
BP	GO:0007067	mitosis	5.51025e-20	ENSG00000076382	SPAG5	sperm associated antigen 5 [Source:HGNC Symbol;Acc:13452]
BP	GO:0007067	mitosis	5.51025e-20	ENSG00000078401	EDN1	endothelin 1 [Source:HGNC Symbol;Acc:3176]
BP	GO:0007067	mitosis	5.51025e-20	ENSG00000079616	KIF22	kinesin family member 22 [Source:HGNC Symbol;Acc:6391]
BP	GO:0007067	mitosis	5.51025e-20	ENSG00000080986	NDC80	NDC80 kinetochore complex component [Source:HGNC Symbol;Acc:16909]
BP	GO:0007067	mitosis	5.51025e-20	ENSG00000087586	AURKA	aurora kinase A [Source:HGNC Symbol;Acc:11393]
BP	GO:0007067	mitosis	5.51025e-20	ENSG00000088325	TPX2	TPX2, microtubule-associated, homolog (Xenopus laevis) [Source:HGNC Symbol;Acc:1249]
BP	GO:0007067	mitosis	5.51025e-20	ENSG00000089685	BIRC5	baculoviral IAP repeat containing 5 [Source:HGNC Symbol;Acc:593]
BP	GO:0007067	mitosis	5.51025e-20	ENSG00000094804	CDC6	cell division cycle 6 [Source:HGNC Symbol;Acc:1744]
BP	GO:0007067	mitosis	5.51025e-20	ENSG00000101447	FAM83D	family with sequence similarity 83, member D [Source:HGNC Symbol;Acc:16122]
BP	GO:0007067	mitosis	5.51025e-20	ENSG00000104147	OIP5	Opa interacting protein 5 [Source:HGNC Symbol;Acc:20300]
BP	GO:0007067	mitosis	5.51025e-20	ENSG00000109805	NCAPG	non-SMC condensin I complex, subunit G [Source:HGNC Symbol;Acc:24304]
BP	GO:0007067	mitosis	5.51025e-20	ENSG00000112742	TTK	TTK protein kinase [Source:HGNC Symbol;Acc:12401]
BP	GO:0007067	mitosis	5.51025e-20	ENSG00000113810	SMC4	structural maintenance of chromosomes 4 [Source:HGNC Symbol;Acc:14013]
BP	GO:0007067	mitosis	5.51025e-20	ENSG00000117399	CDC20	cell division cycle 20 [Source:HGNC Symbol;Acc:1723]
BP	GO:0007067	mitosis	5.51025e-20	ENSG00000117650	NEK2	NIMA-related kinase 2 [Source:HGNC Symbol;Acc:7745]
BP	GO:0007067	mitosis	5.51025e-20	ENSG00000117724	CENPF	centromere protein F, 350/400kDa [Source:HGNC Symbol;Acc:1857]
BP	GO:0007067	mitosis	5.51025e-20	ENSG00000119969	HELLS	helicase, lymphoid-specific [Source:HGNC Symbol;Acc:4861]
BP	GO:0007067	mitosis	5.51025e-20	ENSG00000121152	NCAPH	non-SMC condensin I complex, subunit H [Source:HGNC Symbol;Acc:1112]
BP	GO:0007067	mitosis	5.51025e-20	ENSG00000121621	KIF18A	kinesin family member 18A [Source:HGNC Symbol;Acc:29441]
BP	GO:0007067	mitosis	5.51025e-20	ENSG00000122966	CIT	citron (rho-interacting, serine/threonine kinase 21) [Source:HGNC Symbol;Acc:1985]
BP	GO:0007067	mitosis	5.51025e-20	ENSG00000126787	DLGAP5	discs, large (Drosophila) homolog-associated protein 5 [Source:HGNC Symbol;Acc:16864]
BP	GO:0007067	mitosis	5.51025e-20	ENSG00000127337	YEATS4	YEATS domain containing 4 [Source:HGNC Symbol;Acc:24859]
BP	GO:0007067	mitosis	5.51025e-20	ENSG00000129195	FAM64A	family with sequence similarity 64, member A [Source:HGNC Symbol;Acc:25483]
BP	GO:0007067	mitosis	5.51025e-20	ENSG00000129810	SGOL1	shugoshin-like 1 (S. pombe) [Source:HGNC Symbol;Acc:25088]
BP	GO:0007067	mitosis	5.51025e-20	ENSG00000134057	CCNB1	cyclin B1 [Source:HGNC Symbol;Acc:1579]
BP	GO:0007067	mitosis	5.51025e-20	ENSG00000134690	CDCA8	cell division cycle associated 8 [Source:HGNC Symbol;Acc:14629]
BP	GO:0007067	mitosis	5.51025e-20	ENSG00000135476	ESPL1	extra spindle pole bodies homolog 1 (S. cerevisiae) [Source:HGNC Symbol;Acc:16856]
BP	GO:0007067	mitosis	5.51025e-20	ENSG00000136824	SMC2	structural maintenance of chromosomes 2 [Source:HGNC Symbol;Acc:14011]
BP	GO:0007067	mitosis	5.51025e-20	ENSG00000137804	NUSAP1	nucleolar and spindle associated protein 1 [Source:HGNC Symbol;Acc:18538]
BP	GO:0007067	mitosis	5.51025e-20	ENSG00000137807	KIF23	kinesin family member 23 [Source:HGNC Symbol;Acc:6392]
BP	GO:0007067	mitosis	5.51025e-20	ENSG00000137812	CASC5	cancer susceptibility candidate 5 [Source:HGNC Symbol;Acc:24054]
BP	GO:0007067	mitosis	5.51025e-20	ENSG00000138160	KIF11	kinesin family member 11 [Source:HGNC Symbol;Acc:6388]
BP	GO:0007067	mitosis	5.51025e-20	ENSG00000138180	CEP55	centrosomal protein 55kDa [Source:HGNC Symbol;Acc:1161]
BP	GO:0007067	mitosis	5.51025e-20	ENSG00000138182	KIF20B	kinesin family member 20B [Source:HGNC Symbol;Acc:7212]
BP	GO:0007067	mitosis	5.51025e-20	ENSG00000138778	CENPE	centromere protein E, 312kDa [Source:HGNC Symbol;Acc:1856]
BP	GO:0007067	mitosis	5.51025e-20	ENSG00000142945	KIF2C	kinesin family member 2C [Source:HGNC Symbol;Acc:6393]
BP	GO:0007067	mitosis	5.51025e-20	ENSG00000143228	NUF2	NUF2, NDC80 kinetochore complex component [Source:HGNC Symbol;Acc:14621]
BP	GO:0007067	mitosis	5.51025e-20	ENSG00000145386	CCNA2	cyclin A2 [Source:HGNC Symbol;Acc:1578]
BP	GO:0007067	mitosis	5.51025e-20	ENSG00000146918	NCAPG2	non-SMC condensin II complex, subunit G2 [Source:HGNC Symbol;Acc:21904]
BP	GO:0007067	mitosis	5.51025e-20	ENSG00000154839	SKA1	spindle and kinetochore associated complex subunit 1 [Source:HGNC Symbol;Acc:28109]
BP	GO:0007067	mitosis	5.51025e-20	ENSG00000156970	BUB1B	BUB1 mitotic checkpoint serine/threonine kinase B [Source:HGNC Symbol;Acc:1149]
BP	GO:0007067	mitosis	5.51025e-20	ENSG00000157456	CCNB2	cyclin B2 [Source:HGNC Symbol;Acc:1580]
BP	GO:0007067	mitosis	5.51025e-20	ENSG00000158402	CDC25C	cell division cycle 25C [Source:HGNC Symbol;Acc:1727]
BP	GO:0007067	mitosis	5.51025e-20	ENSG00000161888	SPC24	SPC24, NDC80 kinetochore complex component [Source:HGNC Symbol;Acc:26913]
BP	GO:0007067	mitosis	5.51025e-20	ENSG00000163808	KIF15	kinesin family member 15 [Source:HGNC Symbol;Acc:17273]
BP	GO:0007067	mitosis	5.51025e-20	ENSG00000164109	MAD2L1	MAD2 mitotic arrest deficient-like 1 (yeast) [Source:HGNC Symbol;Acc:6763]
BP	GO:0007067	mitosis	5.51025e-20	ENSG00000165480	SKA3	spindle and kinetochore associated complex subunit 3 [Source:HGNC Symbol;Acc:20262]
BP	GO:0007067	mitosis	5.51025e-20	ENSG00000166851	PLK1	polo-like kinase 1 [Source:HGNC Symbol;Acc:9077]
BP	GO:0007067	mitosis	5.51025e-20	ENSG00000168078	PBK	PDZ binding kinase [Source:HGNC Symbol;Acc:18282]
BP	GO:0007067	mitosis	5.51025e-20	ENSG00000169679	BUB1	BUB1 mitotic checkpoint serine/threonine kinase [Source:HGNC Symbol;Acc:1148]
BP	GO:0007067	mitosis	5.51025e-20	ENSG00000170312	CDK1	cyclin-dependent kinase 1 [Source:HGNC Symbol;Acc:1722]
BP	GO:0007067	mitosis	5.51025e-20	ENSG00000175063	UBE2C	ubiquitin-conjugating enzyme E2C [Source:HGNC Symbol;Acc:15937]
BP	GO:0007067	mitosis	5.51025e-20	ENSG00000178999	AURKB	aurora kinase B [Source:HGNC Symbol;Acc:11390]
BP	GO:0007067	mitosis	5.51025e-20	ENSG00000184445	KNTC1	kinetochore associated 1 [Source:HGNC Symbol;Acc:17255]
BP	GO:0007067	mitosis	5.51025e-20	ENSG00000184661	CDCA2	cell division cycle associated 2 [Source:HGNC Symbol;Acc:14623]
BP	GO:0007067	mitosis	5.51025e-20	ENSG00000203760	CENPW	centromere protein W [Source:HGNC Symbol;Acc:21488]
BP	GO:0007067	mitosis	5.51025e-20	ENSG00000262634	SKA1	spindle and kinetochore associated complex subunit 1 [Source:HGNC Symbol;Acc:28109]
CC	GO:0043228	non-membrane-bounded organelle	9.49547e-20	ENSG00000010292	NCAPD2	non-SMC condensin I complex, subunit D2 [Source:HGNC Symbol;Acc:24305]
CC	GO:0043228	non-membrane-bounded organelle	9.49547e-20	ENSG00000011426	ANLN	anillin, actin binding protein [Source:HGNC Symbol;Acc:14082]
CC	GO:0043228	non-membrane-bounded organelle	9.49547e-20	ENSG00000051825	MPHOSPH9	M-phase phosphoprotein 9 [Source:HGNC Symbol;Acc:7215]
CC	GO:0043228	non-membrane-bounded organelle	9.49547e-20	ENSG00000054654	SYNE2	spectrin repeat containing, nuclear envelope 2 [Source:HGNC Symbol;Acc:17084]
CC	GO:0043228	non-membrane-bounded organelle	9.49547e-20	ENSG00000065328	MCM10	minichromosome maintenance complex component 10 [Source:HGNC Symbol;Acc:18043]
CC	GO:0043228	non-membrane-bounded organelle	9.49547e-20	ENSG00000066279	ASPM	asp (abnormal spindle) homolog, microcephaly associated (Drosophila) [Source:HGNC Symbol;Acc:19048]
CC	GO:0043228	non-membrane-bounded organelle	9.49547e-20	ENSG00000072864	NDE1	nudE nuclear distribution E homolog 1 (A. nidulans) [Source:HGNC Symbol;Acc:17619]
CC	GO:0043228	non-membrane-bounded organelle	9.49547e-20	ENSG00000076382	SPAG5	sperm associated antigen 5 [Source:HGNC Symbol;Acc:13452]
CC	GO:0043228	non-membrane-bounded organelle	9.49547e-20	ENSG00000079616	KIF22	kinesin family member 22 [Source:HGNC Symbol;Acc:6391]
CC	GO:0043228	non-membrane-bounded organelle	9.49547e-20	ENSG00000080986	NDC80	NDC80 kinetochore complex component [Source:HGNC Symbol;Acc:16909]
CC	GO:0043228	non-membrane-bounded organelle	9.49547e-20	ENSG00000087586	AURKA	aurora kinase A [Source:HGNC Symbol;Acc:11393]
CC	GO:0043228	non-membrane-bounded organelle	9.49547e-20	ENSG00000088325	TPX2	TPX2, microtubule-associated, homolog (Xenopus laevis) [Source:HGNC Symbol;Acc:1249]
CC	GO:0043228	non-membrane-bounded organelle	9.49547e-20	ENSG00000089685	BIRC5	baculoviral IAP repeat containing 5 [Source:HGNC Symbol;Acc:593]
CC	GO:0043228	non-membrane-bounded organelle	9.49547e-20	ENSG00000090889	KIF4A	kinesin family member 4A [Source:HGNC Symbol;Acc:13339]
CC	GO:0043228	non-membrane-bounded organelle	9.49547e-20	ENSG00000094804	CDC6	cell division cycle 6 [Source:HGNC Symbol;Acc:1744]
CC	GO:0043228	non-membrane-bounded organelle	9.49547e-20	ENSG00000100297	MCM5	minichromosome maintenance complex component 5 [Source:HGNC Symbol;Acc:6948]
CC	GO:0043228	non-membrane-bounded organelle	9.49547e-20	ENSG00000100479	POLE2	polymerase (DNA directed), epsilon 2, accessory subunit [Source:HGNC Symbol;Acc:9178]
CC	GO:0043228	non-membrane-bounded organelle	9.49547e-20	ENSG00000101447	FAM83D	family with sequence similarity 83, member D [Source:HGNC Symbol;Acc:16122]
CC	GO:0043228	non-membrane-bounded organelle	9.49547e-20	ENSG00000101868	POLA1	polymerase (DNA directed), alpha 1, catalytic subunit [Source:HGNC Symbol;Acc:9173]
CC	GO:0043228	non-membrane-bounded organelle	9.49547e-20	ENSG00000102384	CENPI	centromere protein I [Source:HGNC Symbol;Acc:3968]
CC	GO:0043228	non-membrane-bounded organelle	9.49547e-20	ENSG00000104147	OIP5	Opa interacting protein 5 [Source:HGNC Symbol;Acc:20300]
CC	GO:0043228	non-membrane-bounded organelle	9.49547e-20	ENSG00000104738	MCM4	minichromosome maintenance complex component 4 [Source:HGNC Symbol;Acc:6947]
CC	GO:0043228	non-membrane-bounded organelle	9.49547e-20	ENSG00000105011	ASF1B	anti-silencing function 1B histone chaperone [Source:HGNC Symbol;Acc:20996]
CC	GO:0043228	non-membrane-bounded organelle	9.49547e-20	ENSG00000107201	DDX58	DEAD (Asp-Glu-Ala-Asp) box polypeptide 58 [Source:HGNC Symbol;Acc:19102]
CC	GO:0043228	non-membrane-bounded organelle	9.49547e-20	ENSG00000109685	WHSC1	Wolf-Hirschhorn syndrome candidate 1 [Source:HGNC Symbol;Acc:12766]
CC	GO:0043228	non-membrane-bounded organelle	9.49547e-20	ENSG00000109805	NCAPG	non-SMC condensin I complex, subunit G [Source:HGNC Symbol;Acc:24304]
CC	GO:0043228	non-membrane-bounded organelle	9.49547e-20	ENSG00000112742	TTK	TTK protein kinase [Source:HGNC Symbol;Acc:12401]
CC	GO:0043228	non-membrane-bounded organelle	9.49547e-20	ENSG00000112984	KIF20A	kinesin family member 20A [Source:HGNC Symbol;Acc:9787]
CC	GO:0043228	non-membrane-bounded organelle	9.49547e-20	ENSG00000113368	LMNB1	lamin B1 [Source:HGNC Symbol;Acc:6637]
CC	GO:0043228	non-membrane-bounded organelle	9.49547e-20	ENSG00000113810	SMC4	structural maintenance of chromosomes 4 [Source:HGNC Symbol;Acc:14013]
CC	GO:0043228	non-membrane-bounded organelle	9.49547e-20	ENSG00000114346	ECT2	epithelial cell transforming sequence 2 oncogene [Source:HGNC Symbol;Acc:3155]
CC	GO:0043228	non-membrane-bounded organelle	9.49547e-20	ENSG00000115163	CENPA	centromere protein A [Source:HGNC Symbol;Acc:1851]
CC	GO:0043228	non-membrane-bounded organelle	9.49547e-20	ENSG00000115415	STAT1	signal transducer and activator of transcription 1, 91kDa [Source:HGNC Symbol;Acc:11362]
CC	GO:0043228	non-membrane-bounded organelle	9.49547e-20	ENSG00000117399	CDC20	cell division cycle 20 [Source:HGNC Symbol;Acc:1723]
CC	GO:0043228	non-membrane-bounded organelle	9.49547e-20	ENSG00000117650	NEK2	NIMA-related kinase 2 [Source:HGNC Symbol;Acc:7745]
CC	GO:0043228	non-membrane-bounded organelle	9.49547e-20	ENSG00000117724	CENPF	centromere protein F, 350/400kDa [Source:HGNC Symbol;Acc:1857]
CC	GO:0043228	non-membrane-bounded organelle	9.49547e-20	ENSG00000118193	KIF14	kinesin family member 14 [Source:HGNC Symbol;Acc:19181]
CC	GO:0043228	non-membrane-bounded organelle	9.49547e-20	ENSG00000119969	HELLS	helicase, lymphoid-specific [Source:HGNC Symbol;Acc:4861]
CC	GO:0043228	non-membrane-bounded organelle	9.49547e-20	ENSG00000120699	EXOSC8	exosome component 8 [Source:HGNC Symbol;Acc:17035]
CC	GO:0043228	non-membrane-bounded organelle	9.49547e-20	ENSG00000121152	NCAPH	non-SMC condensin I complex, subunit H [Source:HGNC Symbol;Acc:1112]
CC	GO:0043228	non-membrane-bounded organelle	9.49547e-20	ENSG00000121621	KIF18A	kinesin family member 18A [Source:HGNC Symbol;Acc:29441]
CC	GO:0043228	non-membrane-bounded organelle	9.49547e-20	ENSG00000122966	CIT	citron (rho-interacting, serine/threonine kinase 21) [Source:HGNC Symbol;Acc:1985]
CC	GO:0043228	non-membrane-bounded organelle	9.49547e-20	ENSG00000123219	CENPK	centromere protein K [Source:HGNC Symbol;Acc:29479]
CC	GO:0043228	non-membrane-bounded organelle	9.49547e-20	ENSG00000123473	STIL	SCL/TAL1 interrupting locus [Source:HGNC Symbol;Acc:10879]
CC	GO:0043228	non-membrane-bounded organelle	9.49547e-20	ENSG00000123485	HJURP	Holliday junction recognition protein [Source:HGNC Symbol;Acc:25444]
CC	GO:0043228	non-membrane-bounded organelle	9.49547e-20	ENSG00000124693	HIST1H3B	histone cluster 1, H3b [Source:HGNC Symbol;Acc:4776]
CC	GO:0043228	non-membrane-bounded organelle	9.49547e-20	ENSG00000125885	MCM8	minichromosome maintenance complex component 8 [Source:HGNC Symbol;Acc:16147]
CC	GO:0043228	non-membrane-bounded organelle	9.49547e-20	ENSG00000126787	DLGAP5	discs, large (Drosophila) homolog-associated protein 5 [Source:HGNC Symbol;Acc:16864]
CC	GO:0043228	non-membrane-bounded organelle	9.49547e-20	ENSG00000129195	FAM64A	family with sequence similarity 64, member A [Source:HGNC Symbol;Acc:25483]
CC	GO:0043228	non-membrane-bounded organelle	9.49547e-20	ENSG00000129810	SGOL1	shugoshin-like 1 (S. pombe) [Source:HGNC Symbol;Acc:25088]
CC	GO:0043228	non-membrane-bounded organelle	9.49547e-20	ENSG00000131747	TOP2A	topoisomerase (DNA) II alpha 170kDa [Source:HGNC Symbol;Acc:11989]
CC	GO:0043228	non-membrane-bounded organelle	9.49547e-20	ENSG00000132109	TRIM21	tripartite motif containing 21 [Source:HGNC Symbol;Acc:11312]
CC	GO:0043228	non-membrane-bounded organelle	9.49547e-20	ENSG00000134057	CCNB1	cyclin B1 [Source:HGNC Symbol;Acc:1579]
CC	GO:0043228	non-membrane-bounded organelle	9.49547e-20	ENSG00000134690	CDCA8	cell division cycle associated 8 [Source:HGNC Symbol;Acc:14629]
CC	GO:0043228	non-membrane-bounded organelle	9.49547e-20	ENSG00000135476	ESPL1	extra spindle pole bodies homolog 1 (S. cerevisiae) [Source:HGNC Symbol;Acc:16856]
CC	GO:0043228	non-membrane-bounded organelle	9.49547e-20	ENSG00000135679	MDM2	MDM2 oncogene, E3 ubiquitin protein ligase [Source:HGNC Symbol;Acc:6973]
CC	GO:0043228	non-membrane-bounded organelle	9.49547e-20	ENSG00000135899	SP110	SP110 nuclear body protein [Source:HGNC Symbol;Acc:5401]
CC	GO:0043228	non-membrane-bounded organelle	9.49547e-20	ENSG00000136108	CKAP2	cytoskeleton associated protein 2 [Source:HGNC Symbol;Acc:1990]
CC	GO:0043228	non-membrane-bounded organelle	9.49547e-20	ENSG00000136824	SMC2	structural maintenance of chromosomes 2 [Source:HGNC Symbol;Acc:14011]
CC	GO:0043228	non-membrane-bounded organelle	9.49547e-20	ENSG00000137804	NUSAP1	nucleolar and spindle associated protein 1 [Source:HGNC Symbol;Acc:18538]
CC	GO:0043228	non-membrane-bounded organelle	9.49547e-20	ENSG00000137807	KIF23	kinesin family member 23 [Source:HGNC Symbol;Acc:6392]
CC	GO:0043228	non-membrane-bounded organelle	9.49547e-20	ENSG00000137812	CASC5	cancer susceptibility candidate 5 [Source:HGNC Symbol;Acc:24054]
CC	GO:0043228	non-membrane-bounded organelle	9.49547e-20	ENSG00000138160	KIF11	kinesin family member 11 [Source:HGNC Symbol;Acc:6388]
CC	GO:0043228	non-membrane-bounded organelle	9.49547e-20	ENSG00000138180	CEP55	centrosomal protein 55kDa [Source:HGNC Symbol;Acc:1161]
CC	GO:0043228	non-membrane-bounded organelle	9.49547e-20	ENSG00000138182	KIF20B	kinesin family member 20B [Source:HGNC Symbol;Acc:7212]
CC	GO:0043228	non-membrane-bounded organelle	9.49547e-20	ENSG00000138346	DNA2	DNA replication helicase/nuclease 2 [Source:HGNC Symbol;Acc:2939]
CC	GO:0043228	non-membrane-bounded organelle	9.49547e-20	ENSG00000138778	CENPE	centromere protein E, 312kDa [Source:HGNC Symbol;Acc:1856]
CC	GO:0043228	non-membrane-bounded organelle	9.49547e-20	ENSG00000139354	GAS2L3	growth arrest-specific 2 like 3 [Source:HGNC Symbol;Acc:27475]
CC	GO:0043228	non-membrane-bounded organelle	9.49547e-20	ENSG00000142731	PLK4	polo-like kinase 4 [Source:HGNC Symbol;Acc:11397]
CC	GO:0043228	non-membrane-bounded organelle	9.49547e-20	ENSG00000142945	KIF2C	kinesin family member 2C [Source:HGNC Symbol;Acc:6393]
CC	GO:0043228	non-membrane-bounded organelle	9.49547e-20	ENSG00000143228	NUF2	NUF2, NDC80 kinetochore complex component [Source:HGNC Symbol;Acc:14621]
CC	GO:0043228	non-membrane-bounded organelle	9.49547e-20	ENSG00000143476	DTL	denticleless E3 ubiquitin protein ligase homolog (Drosophila) [Source:HGNC Symbol;Acc:30288]
CC	GO:0043228	non-membrane-bounded organelle	9.49547e-20	ENSG00000144554	FANCD2	Fanconi anemia, complementation group D2 [Source:HGNC Symbol;Acc:3585]
CC	GO:0043228	non-membrane-bounded organelle	9.49547e-20	ENSG00000148773	MKI67	antigen identified by monoclonal antibody Ki-67 [Source:HGNC Symbol;Acc:7107]
CC	GO:0043228	non-membrane-bounded organelle	9.49547e-20	ENSG00000151849	CENPJ	centromere protein J [Source:HGNC Symbol;Acc:17272]
CC	GO:0043228	non-membrane-bounded organelle	9.49547e-20	ENSG00000153044	CENPH	centromere protein H [Source:HGNC Symbol;Acc:17268]
CC	GO:0043228	non-membrane-bounded organelle	9.49547e-20	ENSG00000153820	SPHKAP	SPHK1 interactor, AKAP domain containing [Source:HGNC Symbol;Acc:30619]
CC	GO:0043228	non-membrane-bounded organelle	9.49547e-20	ENSG00000154839	SKA1	spindle and kinetochore associated complex subunit 1 [Source:HGNC Symbol;Acc:28109]
CC	GO:0043228	non-membrane-bounded organelle	9.49547e-20	ENSG00000156804	FBXO32	F-box protein 32 [Source:HGNC Symbol;Acc:16731]
CC	GO:0043228	non-membrane-bounded organelle	9.49547e-20	ENSG00000156970	BUB1B	BUB1 mitotic checkpoint serine/threonine kinase B [Source:HGNC Symbol;Acc:1149]
CC	GO:0043228	non-membrane-bounded organelle	9.49547e-20	ENSG00000157456	CCNB2	cyclin B2 [Source:HGNC Symbol;Acc:1580]
CC	GO:0043228	non-membrane-bounded organelle	9.49547e-20	ENSG00000158373	HIST1H2BD	histone cluster 1, H2bd [Source:HGNC Symbol;Acc:4747]
CC	GO:0043228	non-membrane-bounded organelle	9.49547e-20	ENSG00000160710	ADAR	adenosine deaminase, RNA-specific [Source:HGNC Symbol;Acc:225]
CC	GO:0043228	non-membrane-bounded organelle	9.49547e-20	ENSG00000161888	SPC24	SPC24, NDC80 kinetochore complex component [Source:HGNC Symbol;Acc:26913]
CC	GO:0043228	non-membrane-bounded organelle	9.49547e-20	ENSG00000163808	KIF15	kinesin family member 15 [Source:HGNC Symbol;Acc:17273]
CC	GO:0043228	non-membrane-bounded organelle	9.49547e-20	ENSG00000164109	MAD2L1	MAD2 mitotic arrest deficient-like 1 (yeast) [Source:HGNC Symbol;Acc:6763]
CC	GO:0043228	non-membrane-bounded organelle	9.49547e-20	ENSG00000165480	SKA3	spindle and kinetochore associated complex subunit 3 [Source:HGNC Symbol;Acc:20262]
CC	GO:0043228	non-membrane-bounded organelle	9.49547e-20	ENSG00000166508	MCM7	minichromosome maintenance complex component 7 [Source:HGNC Symbol;Acc:6950]
CC	GO:0043228	non-membrane-bounded organelle	9.49547e-20	ENSG00000166851	PLK1	polo-like kinase 1 [Source:HGNC Symbol;Acc:9077]
CC	GO:0043228	non-membrane-bounded organelle	9.49547e-20	ENSG00000169607	CKAP2L	cytoskeleton associated protein 2-like [Source:HGNC Symbol;Acc:26877]
CC	GO:0043228	non-membrane-bounded organelle	9.49547e-20	ENSG00000169679	BUB1	BUB1 mitotic checkpoint serine/threonine kinase [Source:HGNC Symbol;Acc:1148]
CC	GO:0043228	non-membrane-bounded organelle	9.49547e-20	ENSG00000169760	NLGN1	neuroligin 1 [Source:HGNC Symbol;Acc:14291]
CC	GO:0043228	non-membrane-bounded organelle	9.49547e-20	ENSG00000170312	CDK1	cyclin-dependent kinase 1 [Source:HGNC Symbol;Acc:1722]
CC	GO:0043228	non-membrane-bounded organelle	9.49547e-20	ENSG00000171320	ESCO2	establishment of sister chromatid cohesion N-acetyltransferase 2 [Source:HGNC Symbol;Acc:27230]
CC	GO:0043228	non-membrane-bounded organelle	9.49547e-20	ENSG00000176619	LMNB2	lamin B2 [Source:HGNC Symbol;Acc:6638]
CC	GO:0043228	non-membrane-bounded organelle	9.49547e-20	ENSG00000178999	AURKB	aurora kinase B [Source:HGNC Symbol;Acc:11390]
CC	GO:0043228	non-membrane-bounded organelle	9.49547e-20	ENSG00000180596	HIST1H2BC	histone cluster 1, H2bc [Source:HGNC Symbol;Acc:4757]
CC	GO:0043228	non-membrane-bounded organelle	9.49547e-20	ENSG00000182217	HIST2H4B	histone cluster 2, H4b [Source:HGNC Symbol;Acc:29607]
CC	GO:0043228	non-membrane-bounded organelle	9.49547e-20	ENSG00000182572	HIST1H3I	histone cluster 1, H3i [Source:HGNC Symbol;Acc:4771]
CC	GO:0043228	non-membrane-bounded organelle	9.49547e-20	ENSG00000183598	HIST2H3D	histone cluster 2, H3d [Source:HGNC Symbol;Acc:25311]
CC	GO:0043228	non-membrane-bounded organelle	9.49547e-20	ENSG00000184270	HIST2H2AB	histone cluster 2, H2ab [Source:HGNC Symbol;Acc:20508]
CC	GO:0043228	non-membrane-bounded organelle	9.49547e-20	ENSG00000184357	HIST1H1B	histone cluster 1, H1b [Source:HGNC Symbol;Acc:4719]
CC	GO:0043228	non-membrane-bounded organelle	9.49547e-20	ENSG00000184445	KNTC1	kinetochore associated 1 [Source:HGNC Symbol;Acc:17255]
CC	GO:0043228	non-membrane-bounded organelle	9.49547e-20	ENSG00000185480	PARPBP	PARP1 binding protein [Source:HGNC Symbol;Acc:26074]
CC	GO:0043228	non-membrane-bounded organelle	9.49547e-20	ENSG00000186638	KIF24	kinesin family member 24 [Source:HGNC Symbol;Acc:19916]
CC	GO:0043228	non-membrane-bounded organelle	9.49547e-20	ENSG00000188313	PLSCR1	phospholipid scramblase 1 [Source:HGNC Symbol;Acc:9092]
CC	GO:0043228	non-membrane-bounded organelle	9.49547e-20	ENSG00000188486	H2AFX	H2A histone family, member X [Source:HGNC Symbol;Acc:4739]
CC	GO:0043228	non-membrane-bounded organelle	9.49547e-20	ENSG00000188987	HIST1H4D	histone cluster 1, H4d [Source:HGNC Symbol;Acc:4782]
CC	GO:0043228	non-membrane-bounded organelle	9.49547e-20	ENSG00000189060	H1F0	H1 histone family, member 0 [Source:HGNC Symbol;Acc:4714]
CC	GO:0043228	non-membrane-bounded organelle	9.49547e-20	ENSG00000196116	TDRD7	tudor domain containing 7 [Source:HGNC Symbol;Acc:30831]
CC	GO:0043228	non-membrane-bounded organelle	9.49547e-20	ENSG00000196226	HIST1H2BB	histone cluster 1, H2bb [Source:HGNC Symbol;Acc:4751]
CC	GO:0043228	non-membrane-bounded organelle	9.49547e-20	ENSG00000196374	HIST1H2BM	histone cluster 1, H2bm [Source:HGNC Symbol;Acc:4750]
CC	GO:0043228	non-membrane-bounded organelle	9.49547e-20	ENSG00000196747	HIST1H2AI	histone cluster 1, H2ai [Source:HGNC Symbol;Acc:4725]
CC	GO:0043228	non-membrane-bounded organelle	9.49547e-20	ENSG00000196966	HIST1H3E	histone cluster 1, H3e [Source:HGNC Symbol;Acc:4769]
CC	GO:0043228	non-membrane-bounded organelle	9.49547e-20	ENSG00000197299	BLM	Bloom syndrome, RecQ helicase-like [Source:HGNC Symbol;Acc:1058]
CC	GO:0043228	non-membrane-bounded organelle	9.49547e-20	ENSG00000198901	PRC1	protein regulator of cytokinesis 1 [Source:HGNC Symbol;Acc:9341]
CC	GO:0043228	non-membrane-bounded organelle	9.49547e-20	ENSG00000203760	CENPW	centromere protein W [Source:HGNC Symbol;Acc:21488]
CC	GO:0043228	non-membrane-bounded organelle	9.49547e-20	ENSG00000226650	KIF4B	kinesin family member 4B [Source:HGNC Symbol;Acc:6322]
CC	GO:0043228	non-membrane-bounded organelle	9.49547e-20	ENSG00000256018	HIST1H3G	histone cluster 1, H3g [Source:HGNC Symbol;Acc:4772]
CC	GO:0043228	non-membrane-bounded organelle	9.49547e-20	ENSG00000262634	SKA1	spindle and kinetochore associated complex subunit 1 [Source:HGNC Symbol;Acc:28109]
CC	GO:0043228	non-membrane-bounded organelle	9.49547e-20	ENSG00000263965	HIST2H2AB	histone cluster 2, H2ab [Source:HGNC Symbol;Acc:20508]
CC	GO:0043228	non-membrane-bounded organelle	9.49547e-20	ENSG00000265133	HIST2H3D	histone cluster 2, H3d [Source:HGNC Symbol;Acc:25311]
MF	GO:0042288	MHC class I protein binding	2.16374e-19	ENSG00000168394	TAP1	transporter 1, ATP-binding cassette, sub-family B (MDR/TAP) [Source:HGNC Symbol;Acc:43]
MF	GO:0042288	MHC class I protein binding	2.16374e-19	ENSG00000204267	TAP2	transporter 2, ATP-binding cassette, sub-family B (MDR/TAP) [Source:HGNC Symbol;Acc:44]
MF	GO:0042288	MHC class I protein binding	2.16374e-19	ENSG00000206235	TAP2	transporter 2, ATP-binding cassette, sub-family B (MDR/TAP) [Source:HGNC Symbol;Acc:44]
MF	GO:0042288	MHC class I protein binding	2.16374e-19	ENSG00000206297	TAP1	transporter 1, ATP-binding cassette, sub-family B (MDR/TAP) [Source:HGNC Symbol;Acc:43]
MF	GO:0042288	MHC class I protein binding	2.16374e-19	ENSG00000206299	TAP2	transporter 2, ATP-binding cassette, sub-family B (MDR/TAP) [Source:HGNC Symbol;Acc:44]
MF	GO:0042288	MHC class I protein binding	2.16374e-19	ENSG00000223481	TAP2	transporter 2, ATP-binding cassette, sub-family B (MDR/TAP) [Source:HGNC Symbol;Acc:44]
MF	GO:0042288	MHC class I protein binding	2.16374e-19	ENSG00000224212	TAP1	transporter 1, ATP-binding cassette, sub-family B (MDR/TAP) [Source:HGNC Symbol;Acc:43]
MF	GO:0042288	MHC class I protein binding	2.16374e-19	ENSG00000224748	TAP1	transporter 1, ATP-binding cassette, sub-family B (MDR/TAP) [Source:HGNC Symbol;Acc:43]
MF	GO:0042288	MHC class I protein binding	2.16374e-19	ENSG00000225967	TAP2	transporter 2, ATP-binding cassette, sub-family B (MDR/TAP) [Source:HGNC Symbol;Acc:44]
MF	GO:0042288	MHC class I protein binding	2.16374e-19	ENSG00000226173	TAP1	transporter 1, ATP-binding cassette, sub-family B (MDR/TAP) [Source:HGNC Symbol;Acc:43]
MF	GO:0042288	MHC class I protein binding	2.16374e-19	ENSG00000227816	TAP1	transporter 1, ATP-binding cassette, sub-family B (MDR/TAP) [Source:HGNC Symbol;Acc:43]
MF	GO:0042288	MHC class I protein binding	2.16374e-19	ENSG00000228582	TAP2	transporter 2, ATP-binding cassette, sub-family B (MDR/TAP) [Source:HGNC Symbol;Acc:44]
MF	GO:0042288	MHC class I protein binding	2.16374e-19	ENSG00000230705	TAP1	transporter 1, ATP-binding cassette, sub-family B (MDR/TAP) [Source:HGNC Symbol;Acc:43]
MF	GO:0042288	MHC class I protein binding	2.16374e-19	ENSG00000232326	TAP2	transporter 2, ATP-binding cassette, sub-family B (MDR/TAP) [Source:HGNC Symbol;Acc:44]
MF	GO:0042288	MHC class I protein binding	2.16374e-19	ENSG00000232367	TAP1	transporter 1, ATP-binding cassette, sub-family B (MDR/TAP) [Source:HGNC Symbol;Acc:43]
MF	GO:0042288	MHC class I protein binding	2.16374e-19	ENSG00000237599	TAP2	transporter 2, ATP-binding cassette, sub-family B (MDR/TAP) [Source:HGNC Symbol;Acc:44]
MF	GO:0042605	peptide antigen binding	3.44856e-19	ENSG00000168394	TAP1	transporter 1, ATP-binding cassette, sub-family B (MDR/TAP) [Source:HGNC Symbol;Acc:43]
MF	GO:0042605	peptide antigen binding	3.44856e-19	ENSG00000204267	TAP2	transporter 2, ATP-binding cassette, sub-family B (MDR/TAP) [Source:HGNC Symbol;Acc:44]
MF	GO:0042605	peptide antigen binding	3.44856e-19	ENSG00000206235	TAP2	transporter 2, ATP-binding cassette, sub-family B (MDR/TAP) [Source:HGNC Symbol;Acc:44]
MF	GO:0042605	peptide antigen binding	3.44856e-19	ENSG00000206297	TAP1	transporter 1, ATP-binding cassette, sub-family B (MDR/TAP) [Source:HGNC Symbol;Acc:43]
MF	GO:0042605	peptide antigen binding	3.44856e-19	ENSG00000206299	TAP2	transporter 2, ATP-binding cassette, sub-family B (MDR/TAP) [Source:HGNC Symbol;Acc:44]
MF	GO:0042605	peptide antigen binding	3.44856e-19	ENSG00000223481	TAP2	transporter 2, ATP-binding cassette, sub-family B (MDR/TAP) [Source:HGNC Symbol;Acc:44]
MF	GO:0042605	peptide antigen binding	3.44856e-19	ENSG00000224212	TAP1	transporter 1, ATP-binding cassette, sub-family B (MDR/TAP) [Source:HGNC Symbol;Acc:43]
MF	GO:0042605	peptide antigen binding	3.44856e-19	ENSG00000225967	TAP2	transporter 2, ATP-binding cassette, sub-family B (MDR/TAP) [Source:HGNC Symbol;Acc:44]
MF	GO:0042605	peptide antigen binding	3.44856e-19	ENSG00000226173	TAP1	transporter 1, ATP-binding cassette, sub-family B (MDR/TAP) [Source:HGNC Symbol;Acc:43]
MF	GO:0042605	peptide antigen binding	3.44856e-19	ENSG00000227816	TAP1	transporter 1, ATP-binding cassette, sub-family B (MDR/TAP) [Source:HGNC Symbol;Acc:43]
MF	GO:0042605	peptide antigen binding	3.44856e-19	ENSG00000228582	TAP2	transporter 2, ATP-binding cassette, sub-family B (MDR/TAP) [Source:HGNC Symbol;Acc:44]
MF	GO:0042605	peptide antigen binding	3.44856e-19	ENSG00000230705	TAP1	transporter 1, ATP-binding cassette, sub-family B (MDR/TAP) [Source:HGNC Symbol;Acc:43]
MF	GO:0042605	peptide antigen binding	3.44856e-19	ENSG00000232326	TAP2	transporter 2, ATP-binding cassette, sub-family B (MDR/TAP) [Source:HGNC Symbol;Acc:44]
MF	GO:0042605	peptide antigen binding	3.44856e-19	ENSG00000232367	TAP1	transporter 1, ATP-binding cassette, sub-family B (MDR/TAP) [Source:HGNC Symbol;Acc:43]
MF	GO:0042605	peptide antigen binding	3.44856e-19	ENSG00000237599	TAP2	transporter 2, ATP-binding cassette, sub-family B (MDR/TAP) [Source:HGNC Symbol;Acc:44]
BP	GO:0019048	virus-host interaction	5.48438e-19	ENSG00000055332	EIF2AK2	eukaryotic translation initiation factor 2-alpha kinase 2 [Source:HGNC Symbol;Acc:9437]
BP	GO:0019048	virus-host interaction	5.48438e-19	ENSG00000090339	ICAM1	intercellular adhesion molecule 1 [Source:HGNC Symbol;Acc:5344]
BP	GO:0019048	virus-host interaction	5.48438e-19	ENSG00000101868	POLA1	polymerase (DNA directed), alpha 1, catalytic subunit [Source:HGNC Symbol;Acc:9173]
BP	GO:0019048	virus-host interaction	5.48438e-19	ENSG00000107201	DDX58	DEAD (Asp-Glu-Ala-Asp) box polypeptide 58 [Source:HGNC Symbol;Acc:19102]
BP	GO:0019048	virus-host interaction	5.48438e-19	ENSG00000115163	CENPA	centromere protein A [Source:HGNC Symbol;Acc:1851]
BP	GO:0019048	virus-host interaction	5.48438e-19	ENSG00000115267	IFIH1	interferon induced with helicase C domain 1 [Source:HGNC Symbol;Acc:18873]
BP	GO:0019048	virus-host interaction	5.48438e-19	ENSG00000115415	STAT1	signal transducer and activator of transcription 1, 91kDa [Source:HGNC Symbol;Acc:11362]
BP	GO:0019048	virus-host interaction	5.48438e-19	ENSG00000121060	TRIM25	tripartite motif containing 25 [Source:HGNC Symbol;Acc:12932]
BP	GO:0019048	virus-host interaction	5.48438e-19	ENSG00000132274	TRIM22	tripartite motif containing 22 [Source:HGNC Symbol;Acc:16379]
BP	GO:0019048	virus-host interaction	5.48438e-19	ENSG00000134321	RSAD2	radical S-adenosyl methionine domain containing 2 [Source:HGNC Symbol;Acc:30908]
BP	GO:0019048	virus-host interaction	5.48438e-19	ENSG00000135679	MDM2	MDM2 oncogene, E3 ubiquitin protein ligase [Source:HGNC Symbol;Acc:6973]
BP	GO:0019048	virus-host interaction	5.48438e-19	ENSG00000135899	SP110	SP110 nuclear body protein [Source:HGNC Symbol;Acc:5401]
BP	GO:0019048	virus-host interaction	5.48438e-19	ENSG00000158402	CDC25C	cell division cycle 25C [Source:HGNC Symbol;Acc:1727]
BP	GO:0019048	virus-host interaction	5.48438e-19	ENSG00000168394	TAP1	transporter 1, ATP-binding cassette, sub-family B (MDR/TAP) [Source:HGNC Symbol;Acc:43]
BP	GO:0019048	virus-host interaction	5.48438e-19	ENSG00000169679	BUB1	BUB1 mitotic checkpoint serine/threonine kinase [Source:HGNC Symbol;Acc:1148]
BP	GO:0019048	virus-host interaction	5.48438e-19	ENSG00000170581	STAT2	signal transducer and activator of transcription 2, 113kDa [Source:HGNC Symbol;Acc:11363]
BP	GO:0019048	virus-host interaction	5.48438e-19	ENSG00000185507	IRF7	interferon regulatory factor 7 [Source:HGNC Symbol;Acc:6122]
BP	GO:0019048	virus-host interaction	5.48438e-19	ENSG00000185745	IFIT1	interferon-induced protein with tetratricopeptide repeats 1 [Source:HGNC Symbol;Acc:5407]
BP	GO:0019048	virus-host interaction	5.48438e-19	ENSG00000187608	ISG15	ISG15 ubiquitin-like modifier [Source:HGNC Symbol;Acc:4053]
BP	GO:0019048	virus-host interaction	5.48438e-19	ENSG00000204264	PSMB8	proteasome (prosome, macropain) subunit, beta type, 8 [Source:HGNC Symbol;Acc:9545]
BP	GO:0019048	virus-host interaction	5.48438e-19	ENSG00000204267	TAP2	transporter 2, ATP-binding cassette, sub-family B (MDR/TAP) [Source:HGNC Symbol;Acc:44]
BP	GO:0019048	virus-host interaction	5.48438e-19	ENSG00000206235	TAP2	transporter 2, ATP-binding cassette, sub-family B (MDR/TAP) [Source:HGNC Symbol;Acc:44]
BP	GO:0019048	virus-host interaction	5.48438e-19	ENSG00000206297	TAP1	transporter 1, ATP-binding cassette, sub-family B (MDR/TAP) [Source:HGNC Symbol;Acc:43]
BP	GO:0019048	virus-host interaction	5.48438e-19	ENSG00000206298	PSMB8	proteasome (prosome, macropain) subunit, beta type, 8 [Source:HGNC Symbol;Acc:9545]
BP	GO:0019048	virus-host interaction	5.48438e-19	ENSG00000206299	TAP2	transporter 2, ATP-binding cassette, sub-family B (MDR/TAP) [Source:HGNC Symbol;Acc:44]
BP	GO:0019048	virus-host interaction	5.48438e-19	ENSG00000223481	TAP2	transporter 2, ATP-binding cassette, sub-family B (MDR/TAP) [Source:HGNC Symbol;Acc:44]
BP	GO:0019048	virus-host interaction	5.48438e-19	ENSG00000224212	TAP1	transporter 1, ATP-binding cassette, sub-family B (MDR/TAP) [Source:HGNC Symbol;Acc:43]
BP	GO:0019048	virus-host interaction	5.48438e-19	ENSG00000225967	TAP2	transporter 2, ATP-binding cassette, sub-family B (MDR/TAP) [Source:HGNC Symbol;Acc:44]
BP	GO:0019048	virus-host interaction	5.48438e-19	ENSG00000226173	TAP1	transporter 1, ATP-binding cassette, sub-family B (MDR/TAP) [Source:HGNC Symbol;Acc:43]
BP	GO:0019048	virus-host interaction	5.48438e-19	ENSG00000226201	PSMB8	proteasome (prosome, macropain) subunit, beta type, 8 [Source:HGNC Symbol;Acc:9545]
BP	GO:0019048	virus-host interaction	5.48438e-19	ENSG00000227816	TAP1	transporter 1, ATP-binding cassette, sub-family B (MDR/TAP) [Source:HGNC Symbol;Acc:43]
BP	GO:0019048	virus-host interaction	5.48438e-19	ENSG00000228582	TAP2	transporter 2, ATP-binding cassette, sub-family B (MDR/TAP) [Source:HGNC Symbol;Acc:44]
BP	GO:0019048	virus-host interaction	5.48438e-19	ENSG00000230034	PSMB8	proteasome (prosome, macropain) subunit, beta type, 8 [Source:HGNC Symbol;Acc:9545]
BP	GO:0019048	virus-host interaction	5.48438e-19	ENSG00000230669	PSMB8	proteasome (prosome, macropain) subunit, beta type, 8 [Source:HGNC Symbol;Acc:9545]
BP	GO:0019048	virus-host interaction	5.48438e-19	ENSG00000230705	TAP1	transporter 1, ATP-binding cassette, sub-family B (MDR/TAP) [Source:HGNC Symbol;Acc:43]
BP	GO:0019048	virus-host interaction	5.48438e-19	ENSG00000231631	PSMB8	proteasome (prosome, macropain) subunit, beta type, 8 [Source:HGNC Symbol;Acc:9545]
BP	GO:0019048	virus-host interaction	5.48438e-19	ENSG00000232326	TAP2	transporter 2, ATP-binding cassette, sub-family B (MDR/TAP) [Source:HGNC Symbol;Acc:44]
BP	GO:0019048	virus-host interaction	5.48438e-19	ENSG00000232367	TAP1	transporter 1, ATP-binding cassette, sub-family B (MDR/TAP) [Source:HGNC Symbol;Acc:43]
BP	GO:0019048	virus-host interaction	5.48438e-19	ENSG00000235715	PSMB8	proteasome (prosome, macropain) subunit, beta type, 8 [Source:HGNC Symbol;Acc:9545]
BP	GO:0019048	virus-host interaction	5.48438e-19	ENSG00000236443	PSMB8	proteasome (prosome, macropain) subunit, beta type, 8 [Source:HGNC Symbol;Acc:9545]
BP	GO:0019048	virus-host interaction	5.48438e-19	ENSG00000237599	TAP2	transporter 2, ATP-binding cassette, sub-family B (MDR/TAP) [Source:HGNC Symbol;Acc:44]
BP	GO:0051325	interphase	9.35955e-19	ENSG00000006634	DBF4	DBF4 homolog (S. cerevisiae) [Source:HGNC Symbol;Acc:17364]
BP	GO:0051325	interphase	9.35955e-19	ENSG00000065328	MCM10	minichromosome maintenance complex component 10 [Source:HGNC Symbol;Acc:18043]
BP	GO:0051325	interphase	9.35955e-19	ENSG00000072864	NDE1	nudE nuclear distribution E homolog 1 (A. nidulans) [Source:HGNC Symbol;Acc:17619]
BP	GO:0051325	interphase	9.35955e-19	ENSG00000089685	BIRC5	baculoviral IAP repeat containing 5 [Source:HGNC Symbol;Acc:593]
BP	GO:0051325	interphase	9.35955e-19	ENSG00000094804	CDC6	cell division cycle 6 [Source:HGNC Symbol;Acc:1744]
BP	GO:0051325	interphase	9.35955e-19	ENSG00000100297	MCM5	minichromosome maintenance complex component 5 [Source:HGNC Symbol;Acc:6948]
BP	GO:0051325	interphase	9.35955e-19	ENSG00000100479	POLE2	polymerase (DNA directed), epsilon 2, accessory subunit [Source:HGNC Symbol;Acc:9178]
BP	GO:0051325	interphase	9.35955e-19	ENSG00000100526	CDKN3	cyclin-dependent kinase inhibitor 3 [Source:HGNC Symbol;Acc:1791]
BP	GO:0051325	interphase	9.35955e-19	ENSG00000101868	POLA1	polymerase (DNA directed), alpha 1, catalytic subunit [Source:HGNC Symbol;Acc:9173]
BP	GO:0051325	interphase	9.35955e-19	ENSG00000104738	MCM4	minichromosome maintenance complex component 4 [Source:HGNC Symbol;Acc:6947]
BP	GO:0051325	interphase	9.35955e-19	ENSG00000106462	EZH2	enhancer of zeste homolog 2 (Drosophila) [Source:HGNC Symbol;Acc:3527]
BP	GO:0051325	interphase	9.35955e-19	ENSG00000111206	FOXM1	forkhead box M1 [Source:HGNC Symbol;Acc:3818]
BP	GO:0051325	interphase	9.35955e-19	ENSG00000117650	NEK2	NIMA-related kinase 2 [Source:HGNC Symbol;Acc:7745]
BP	GO:0051325	interphase	9.35955e-19	ENSG00000117724	CENPF	centromere protein F, 350/400kDa [Source:HGNC Symbol;Acc:1857]
BP	GO:0051325	interphase	9.35955e-19	ENSG00000124693	HIST1H3B	histone cluster 1, H3b [Source:HGNC Symbol;Acc:4776]
BP	GO:0051325	interphase	9.35955e-19	ENSG00000125885	MCM8	minichromosome maintenance complex component 8 [Source:HGNC Symbol;Acc:16147]
BP	GO:0051325	interphase	9.35955e-19	ENSG00000134057	CCNB1	cyclin B1 [Source:HGNC Symbol;Acc:1579]
BP	GO:0051325	interphase	9.35955e-19	ENSG00000135679	MDM2	MDM2 oncogene, E3 ubiquitin protein ligase [Source:HGNC Symbol;Acc:6973]
BP	GO:0051325	interphase	9.35955e-19	ENSG00000138346	DNA2	DNA replication helicase/nuclease 2 [Source:HGNC Symbol;Acc:2939]
BP	GO:0051325	interphase	9.35955e-19	ENSG00000142731	PLK4	polo-like kinase 4 [Source:HGNC Symbol;Acc:11397]
BP	GO:0051325	interphase	9.35955e-19	ENSG00000145386	CCNA2	cyclin A2 [Source:HGNC Symbol;Acc:1578]
BP	GO:0051325	interphase	9.35955e-19	ENSG00000151849	CENPJ	centromere protein J [Source:HGNC Symbol;Acc:17272]
BP	GO:0051325	interphase	9.35955e-19	ENSG00000157456	CCNB2	cyclin B2 [Source:HGNC Symbol;Acc:1580]
BP	GO:0051325	interphase	9.35955e-19	ENSG00000158402	CDC25C	cell division cycle 25C [Source:HGNC Symbol;Acc:1727]
BP	GO:0051325	interphase	9.35955e-19	ENSG00000165304	MELK	maternal embryonic leucine zipper kinase [Source:HGNC Symbol;Acc:16870]
BP	GO:0051325	interphase	9.35955e-19	ENSG00000166508	MCM7	minichromosome maintenance complex component 7 [Source:HGNC Symbol;Acc:6950]
BP	GO:0051325	interphase	9.35955e-19	ENSG00000166851	PLK1	polo-like kinase 1 [Source:HGNC Symbol;Acc:9077]
BP	GO:0051325	interphase	9.35955e-19	ENSG00000170312	CDK1	cyclin-dependent kinase 1 [Source:HGNC Symbol;Acc:1722]
BP	GO:0051325	interphase	9.35955e-19	ENSG00000171848	RRM2	ribonucleotide reductase M2 [Source:HGNC Symbol;Acc:10452]
BP	GO:0051325	interphase	9.35955e-19	ENSG00000182572	HIST1H3I	histone cluster 1, H3i [Source:HGNC Symbol;Acc:4771]
BP	GO:0051325	interphase	9.35955e-19	ENSG00000183856	IQGAP3	IQ motif containing GTPase activating protein 3 [Source:HGNC Symbol;Acc:20669]
BP	GO:0051325	interphase	9.35955e-19	ENSG00000196966	HIST1H3E	histone cluster 1, H3e [Source:HGNC Symbol;Acc:4769]
BP	GO:0051325	interphase	9.35955e-19	ENSG00000197299	BLM	Bloom syndrome, RecQ helicase-like [Source:HGNC Symbol;Acc:1058]
BP	GO:0051325	interphase	9.35955e-19	ENSG00000198056	PRIM1	primase, DNA, polypeptide 1 (49kDa) [Source:HGNC Symbol;Acc:9369]
BP	GO:0051325	interphase	9.35955e-19	ENSG00000204264	PSMB8	proteasome (prosome, macropain) subunit, beta type, 8 [Source:HGNC Symbol;Acc:9545]
BP	GO:0051325	interphase	9.35955e-19	ENSG00000206298	PSMB8	proteasome (prosome, macropain) subunit, beta type, 8 [Source:HGNC Symbol;Acc:9545]
BP	GO:0051325	interphase	9.35955e-19	ENSG00000226201	PSMB8	proteasome (prosome, macropain) subunit, beta type, 8 [Source:HGNC Symbol;Acc:9545]
BP	GO:0051325	interphase	9.35955e-19	ENSG00000230034	PSMB8	proteasome (prosome, macropain) subunit, beta type, 8 [Source:HGNC Symbol;Acc:9545]
BP	GO:0051325	interphase	9.35955e-19	ENSG00000230669	PSMB8	proteasome (prosome, macropain) subunit, beta type, 8 [Source:HGNC Symbol;Acc:9545]
BP	GO:0051325	interphase	9.35955e-19	ENSG00000231631	PSMB8	proteasome (prosome, macropain) subunit, beta type, 8 [Source:HGNC Symbol;Acc:9545]
BP	GO:0051325	interphase	9.35955e-19	ENSG00000235715	PSMB8	proteasome (prosome, macropain) subunit, beta type, 8 [Source:HGNC Symbol;Acc:9545]
BP	GO:0051325	interphase	9.35955e-19	ENSG00000236443	PSMB8	proteasome (prosome, macropain) subunit, beta type, 8 [Source:HGNC Symbol;Acc:9545]
BP	GO:0051325	interphase	9.35955e-19	ENSG00000256018	HIST1H3G	histone cluster 1, H3g [Source:HGNC Symbol;Acc:4772]
BP	GO:0006259	DNA metabolic process	9.45526e-19	ENSG00000006634	DBF4	DBF4 homolog (S. cerevisiae) [Source:HGNC Symbol;Acc:17364]
BP	GO:0006259	DNA metabolic process	9.45526e-19	ENSG00000010292	NCAPD2	non-SMC condensin I complex, subunit D2 [Source:HGNC Symbol;Acc:24305]
BP	GO:0006259	DNA metabolic process	9.45526e-19	ENSG00000048392	RRM2B	ribonucleotide reductase M2 B (TP53 inducible) [Source:HGNC Symbol;Acc:17296]
BP	GO:0006259	DNA metabolic process	9.45526e-19	ENSG00000051341	POLQ	polymerase (DNA directed), theta [Source:HGNC Symbol;Acc:9186]
BP	GO:0006259	DNA metabolic process	9.45526e-19	ENSG00000065328	MCM10	minichromosome maintenance complex component 10 [Source:HGNC Symbol;Acc:18043]
BP	GO:0006259	DNA metabolic process	9.45526e-19	ENSG00000071539	TRIP13	thyroid hormone receptor interactor 13 [Source:HGNC Symbol;Acc:12307]
BP	GO:0006259	DNA metabolic process	9.45526e-19	ENSG00000077152	UBE2T	ubiquitin-conjugating enzyme E2T (putative) [Source:HGNC Symbol;Acc:25009]
BP	GO:0006259	DNA metabolic process	9.45526e-19	ENSG00000079616	KIF22	kinesin family member 22 [Source:HGNC Symbol;Acc:6391]
BP	GO:0006259	DNA metabolic process	9.45526e-19	ENSG00000094804	CDC6	cell division cycle 6 [Source:HGNC Symbol;Acc:1744]
BP	GO:0006259	DNA metabolic process	9.45526e-19	ENSG00000100297	MCM5	minichromosome maintenance complex component 5 [Source:HGNC Symbol;Acc:6948]
BP	GO:0006259	DNA metabolic process	9.45526e-19	ENSG00000100479	POLE2	polymerase (DNA directed), epsilon 2, accessory subunit [Source:HGNC Symbol;Acc:9178]
BP	GO:0006259	DNA metabolic process	9.45526e-19	ENSG00000101868	POLA1	polymerase (DNA directed), alpha 1, catalytic subunit [Source:HGNC Symbol;Acc:9173]
BP	GO:0006259	DNA metabolic process	9.45526e-19	ENSG00000102384	CENPI	centromere protein I [Source:HGNC Symbol;Acc:3968]
BP	GO:0006259	DNA metabolic process	9.45526e-19	ENSG00000104147	OIP5	Opa interacting protein 5 [Source:HGNC Symbol;Acc:20300]
BP	GO:0006259	DNA metabolic process	9.45526e-19	ENSG00000104738	MCM4	minichromosome maintenance complex component 4 [Source:HGNC Symbol;Acc:6947]
BP	GO:0006259	DNA metabolic process	9.45526e-19	ENSG00000105011	ASF1B	anti-silencing function 1B histone chaperone [Source:HGNC Symbol;Acc:20996]
BP	GO:0006259	DNA metabolic process	9.45526e-19	ENSG00000109674	NEIL3	nei endonuclease VIII-like 3 (E. coli) [Source:HGNC Symbol;Acc:24573]
BP	GO:0006259	DNA metabolic process	9.45526e-19	ENSG00000109805	NCAPG	non-SMC condensin I complex, subunit G [Source:HGNC Symbol;Acc:24304]
BP	GO:0006259	DNA metabolic process	9.45526e-19	ENSG00000111206	FOXM1	forkhead box M1 [Source:HGNC Symbol;Acc:3818]
BP	GO:0006259	DNA metabolic process	9.45526e-19	ENSG00000111247	RAD51AP1	RAD51 associated protein 1 [Source:HGNC Symbol;Acc:16956]
BP	GO:0006259	DNA metabolic process	9.45526e-19	ENSG00000113810	SMC4	structural maintenance of chromosomes 4 [Source:HGNC Symbol;Acc:14013]
BP	GO:0006259	DNA metabolic process	9.45526e-19	ENSG00000115163	CENPA	centromere protein A [Source:HGNC Symbol;Acc:1851]
BP	GO:0006259	DNA metabolic process	9.45526e-19	ENSG00000116717	GADD45A	growth arrest and DNA-damage-inducible, alpha [Source:HGNC Symbol;Acc:4095]
BP	GO:0006259	DNA metabolic process	9.45526e-19	ENSG00000117724	CENPF	centromere protein F, 350/400kDa [Source:HGNC Symbol;Acc:1857]
BP	GO:0006259	DNA metabolic process	9.45526e-19	ENSG00000119969	HELLS	helicase, lymphoid-specific [Source:HGNC Symbol;Acc:4861]
BP	GO:0006259	DNA metabolic process	9.45526e-19	ENSG00000121152	NCAPH	non-SMC condensin I complex, subunit H [Source:HGNC Symbol;Acc:1112]
BP	GO:0006259	DNA metabolic process	9.45526e-19	ENSG00000123219	CENPK	centromere protein K [Source:HGNC Symbol;Acc:29479]
BP	GO:0006259	DNA metabolic process	9.45526e-19	ENSG00000123485	HJURP	Holliday junction recognition protein [Source:HGNC Symbol;Acc:25444]
BP	GO:0006259	DNA metabolic process	9.45526e-19	ENSG00000124693	HIST1H3B	histone cluster 1, H3b [Source:HGNC Symbol;Acc:4776]
BP	GO:0006259	DNA metabolic process	9.45526e-19	ENSG00000125885	MCM8	minichromosome maintenance complex component 8 [Source:HGNC Symbol;Acc:16147]
BP	GO:0006259	DNA metabolic process	9.45526e-19	ENSG00000129173	E2F8	E2F transcription factor 8 [Source:HGNC Symbol;Acc:24727]
BP	GO:0006259	DNA metabolic process	9.45526e-19	ENSG00000131153	GINS2	GINS complex subunit 2 (Psf2 homolog) [Source:HGNC Symbol;Acc:24575]
BP	GO:0006259	DNA metabolic process	9.45526e-19	ENSG00000131747	TOP2A	topoisomerase (DNA) II alpha 170kDa [Source:HGNC Symbol;Acc:11989]
BP	GO:0006259	DNA metabolic process	9.45526e-19	ENSG00000134057	CCNB1	cyclin B1 [Source:HGNC Symbol;Acc:1579]
BP	GO:0006259	DNA metabolic process	9.45526e-19	ENSG00000136824	SMC2	structural maintenance of chromosomes 2 [Source:HGNC Symbol;Acc:14011]
BP	GO:0006259	DNA metabolic process	9.45526e-19	ENSG00000137804	NUSAP1	nucleolar and spindle associated protein 1 [Source:HGNC Symbol;Acc:18538]
BP	GO:0006259	DNA metabolic process	9.45526e-19	ENSG00000137812	CASC5	cancer susceptibility candidate 5 [Source:HGNC Symbol;Acc:24054]
BP	GO:0006259	DNA metabolic process	9.45526e-19	ENSG00000138346	DNA2	DNA replication helicase/nuclease 2 [Source:HGNC Symbol;Acc:2939]
BP	GO:0006259	DNA metabolic process	9.45526e-19	ENSG00000138496	PARP9	poly (ADP-ribose) polymerase family, member 9 [Source:HGNC Symbol;Acc:24118]
BP	GO:0006259	DNA metabolic process	9.45526e-19	ENSG00000140525	FANCI	Fanconi anemia, complementation group I [Source:HGNC Symbol;Acc:25568]
BP	GO:0006259	DNA metabolic process	9.45526e-19	ENSG00000143476	DTL	denticleless E3 ubiquitin protein ligase homolog (Drosophila) [Source:HGNC Symbol;Acc:30288]
BP	GO:0006259	DNA metabolic process	9.45526e-19	ENSG00000144554	FANCD2	Fanconi anemia, complementation group D2 [Source:HGNC Symbol;Acc:3585]
BP	GO:0006259	DNA metabolic process	9.45526e-19	ENSG00000146918	NCAPG2	non-SMC condensin II complex, subunit G2 [Source:HGNC Symbol;Acc:21904]
BP	GO:0006259	DNA metabolic process	9.45526e-19	ENSG00000148773	MKI67	antigen identified by monoclonal antibody Ki-67 [Source:HGNC Symbol;Acc:7107]
BP	GO:0006259	DNA metabolic process	9.45526e-19	ENSG00000153044	CENPH	centromere protein H [Source:HGNC Symbol;Acc:17268]
BP	GO:0006259	DNA metabolic process	9.45526e-19	ENSG00000158373	HIST1H2BD	histone cluster 1, H2bd [Source:HGNC Symbol;Acc:4747]
BP	GO:0006259	DNA metabolic process	9.45526e-19	ENSG00000158402	CDC25C	cell division cycle 25C [Source:HGNC Symbol;Acc:1727]
BP	GO:0006259	DNA metabolic process	9.45526e-19	ENSG00000163840	DTX3L	deltex 3-like (Drosophila) [Source:HGNC Symbol;Acc:30323]
BP	GO:0006259	DNA metabolic process	9.45526e-19	ENSG00000166508	MCM7	minichromosome maintenance complex component 7 [Source:HGNC Symbol;Acc:6950]
BP	GO:0006259	DNA metabolic process	9.45526e-19	ENSG00000166803	KIAA0101	KIAA0101 [Source:HGNC Symbol;Acc:28961]
BP	GO:0006259	DNA metabolic process	9.45526e-19	ENSG00000166896	XRCC6BP1	XRCC6 binding protein 1 [Source:HGNC Symbol;Acc:29452]
BP	GO:0006259	DNA metabolic process	9.45526e-19	ENSG00000167900	TK1	thymidine kinase 1, soluble [Source:HGNC Symbol;Acc:11830]
BP	GO:0006259	DNA metabolic process	9.45526e-19	ENSG00000170312	CDK1	cyclin-dependent kinase 1 [Source:HGNC Symbol;Acc:1722]
BP	GO:0006259	DNA metabolic process	9.45526e-19	ENSG00000171320	ESCO2	establishment of sister chromatid cohesion N-acetyltransferase 2 [Source:HGNC Symbol;Acc:27230]
BP	GO:0006259	DNA metabolic process	9.45526e-19	ENSG00000171848	RRM2	ribonucleotide reductase M2 [Source:HGNC Symbol;Acc:10452]
BP	GO:0006259	DNA metabolic process	9.45526e-19	ENSG00000174371	EXO1	exonuclease 1 [Source:HGNC Symbol;Acc:3511]
BP	GO:0006259	DNA metabolic process	9.45526e-19	ENSG00000180596	HIST1H2BC	histone cluster 1, H2bc [Source:HGNC Symbol;Acc:4757]
BP	GO:0006259	DNA metabolic process	9.45526e-19	ENSG00000182217	HIST2H4B	histone cluster 2, H4b [Source:HGNC Symbol;Acc:29607]
BP	GO:0006259	DNA metabolic process	9.45526e-19	ENSG00000182572	HIST1H3I	histone cluster 1, H3i [Source:HGNC Symbol;Acc:4771]
BP	GO:0006259	DNA metabolic process	9.45526e-19	ENSG00000183598	HIST2H3D	histone cluster 2, H3d [Source:HGNC Symbol;Acc:25311]
BP	GO:0006259	DNA metabolic process	9.45526e-19	ENSG00000184270	HIST2H2AB	histone cluster 2, H2ab [Source:HGNC Symbol;Acc:20508]
BP	GO:0006259	DNA metabolic process	9.45526e-19	ENSG00000184357	HIST1H1B	histone cluster 1, H1b [Source:HGNC Symbol;Acc:4719]
BP	GO:0006259	DNA metabolic process	9.45526e-19	ENSG00000185480	PARPBP	PARP1 binding protein [Source:HGNC Symbol;Acc:26074]
BP	GO:0006259	DNA metabolic process	9.45526e-19	ENSG00000188486	H2AFX	H2A histone family, member X [Source:HGNC Symbol;Acc:4739]
BP	GO:0006259	DNA metabolic process	9.45526e-19	ENSG00000188987	HIST1H4D	histone cluster 1, H4d [Source:HGNC Symbol;Acc:4782]
BP	GO:0006259	DNA metabolic process	9.45526e-19	ENSG00000189060	H1F0	H1 histone family, member 0 [Source:HGNC Symbol;Acc:4714]
BP	GO:0006259	DNA metabolic process	9.45526e-19	ENSG00000196226	HIST1H2BB	histone cluster 1, H2bb [Source:HGNC Symbol;Acc:4751]
BP	GO:0006259	DNA metabolic process	9.45526e-19	ENSG00000196374	HIST1H2BM	histone cluster 1, H2bm [Source:HGNC Symbol;Acc:4750]
BP	GO:0006259	DNA metabolic process	9.45526e-19	ENSG00000196747	HIST1H2AI	histone cluster 1, H2ai [Source:HGNC Symbol;Acc:4725]
BP	GO:0006259	DNA metabolic process	9.45526e-19	ENSG00000196966	HIST1H3E	histone cluster 1, H3e [Source:HGNC Symbol;Acc:4769]
BP	GO:0006259	DNA metabolic process	9.45526e-19	ENSG00000197275	RAD54B	RAD54 homolog B (S. cerevisiae) [Source:HGNC Symbol;Acc:17228]
BP	GO:0006259	DNA metabolic process	9.45526e-19	ENSG00000197299	BLM	Bloom syndrome, RecQ helicase-like [Source:HGNC Symbol;Acc:1058]
BP	GO:0006259	DNA metabolic process	9.45526e-19	ENSG00000198056	PRIM1	primase, DNA, polypeptide 1 (49kDa) [Source:HGNC Symbol;Acc:9369]
BP	GO:0006259	DNA metabolic process	9.45526e-19	ENSG00000203760	CENPW	centromere protein W [Source:HGNC Symbol;Acc:21488]
BP	GO:0006259	DNA metabolic process	9.45526e-19	ENSG00000256018	HIST1H3G	histone cluster 1, H3g [Source:HGNC Symbol;Acc:4772]
BP	GO:0006259	DNA metabolic process	9.45526e-19	ENSG00000262145	XRCC6BP1	XRCC6 binding protein 1 [Source:HGNC Symbol;Acc:29452]
BP	GO:0006259	DNA metabolic process	9.45526e-19	ENSG00000263965	HIST2H2AB	histone cluster 2, H2ab [Source:HGNC Symbol;Acc:20508]
BP	GO:0006259	DNA metabolic process	9.45526e-19	ENSG00000265133	HIST2H3D	histone cluster 2, H3d [Source:HGNC Symbol;Acc:25311]
BP	GO:0007059	chromosome segregation	1.40718e-18	ENSG00000010292	NCAPD2	non-SMC condensin I complex, subunit D2 [Source:HGNC Symbol;Acc:24305]
BP	GO:0007059	chromosome segregation	1.40718e-18	ENSG00000076382	SPAG5	sperm associated antigen 5 [Source:HGNC Symbol;Acc:13452]
BP	GO:0007059	chromosome segregation	1.40718e-18	ENSG00000080986	NDC80	NDC80 kinetochore complex component [Source:HGNC Symbol;Acc:16909]
BP	GO:0007059	chromosome segregation	1.40718e-18	ENSG00000089685	BIRC5	baculoviral IAP repeat containing 5 [Source:HGNC Symbol;Acc:593]
BP	GO:0007059	chromosome segregation	1.40718e-18	ENSG00000094804	CDC6	cell division cycle 6 [Source:HGNC Symbol;Acc:1744]
BP	GO:0007059	chromosome segregation	1.40718e-18	ENSG00000109805	NCAPG	non-SMC condensin I complex, subunit G [Source:HGNC Symbol;Acc:24304]
BP	GO:0007059	chromosome segregation	1.40718e-18	ENSG00000113810	SMC4	structural maintenance of chromosomes 4 [Source:HGNC Symbol;Acc:14013]
BP	GO:0007059	chromosome segregation	1.40718e-18	ENSG00000114346	ECT2	epithelial cell transforming sequence 2 oncogene [Source:HGNC Symbol;Acc:3155]
BP	GO:0007059	chromosome segregation	1.40718e-18	ENSG00000117650	NEK2	NIMA-related kinase 2 [Source:HGNC Symbol;Acc:7745]
BP	GO:0007059	chromosome segregation	1.40718e-18	ENSG00000117724	CENPF	centromere protein F, 350/400kDa [Source:HGNC Symbol;Acc:1857]
BP	GO:0007059	chromosome segregation	1.40718e-18	ENSG00000121152	NCAPH	non-SMC condensin I complex, subunit H [Source:HGNC Symbol;Acc:1112]
BP	GO:0007059	chromosome segregation	1.40718e-18	ENSG00000121621	KIF18A	kinesin family member 18A [Source:HGNC Symbol;Acc:29441]
BP	GO:0007059	chromosome segregation	1.40718e-18	ENSG00000122966	CIT	citron (rho-interacting, serine/threonine kinase 21) [Source:HGNC Symbol;Acc:1985]
BP	GO:0007059	chromosome segregation	1.40718e-18	ENSG00000123485	HJURP	Holliday junction recognition protein [Source:HGNC Symbol;Acc:25444]
BP	GO:0007059	chromosome segregation	1.40718e-18	ENSG00000126787	DLGAP5	discs, large (Drosophila) homolog-associated protein 5 [Source:HGNC Symbol;Acc:16864]
BP	GO:0007059	chromosome segregation	1.40718e-18	ENSG00000129810	SGOL1	shugoshin-like 1 (S. pombe) [Source:HGNC Symbol;Acc:25088]
BP	GO:0007059	chromosome segregation	1.40718e-18	ENSG00000131747	TOP2A	topoisomerase (DNA) II alpha 170kDa [Source:HGNC Symbol;Acc:11989]
BP	GO:0007059	chromosome segregation	1.40718e-18	ENSG00000134057	CCNB1	cyclin B1 [Source:HGNC Symbol;Acc:1579]
BP	GO:0007059	chromosome segregation	1.40718e-18	ENSG00000135476	ESPL1	extra spindle pole bodies homolog 1 (S. cerevisiae) [Source:HGNC Symbol;Acc:16856]
BP	GO:0007059	chromosome segregation	1.40718e-18	ENSG00000136824	SMC2	structural maintenance of chromosomes 2 [Source:HGNC Symbol;Acc:14011]
BP	GO:0007059	chromosome segregation	1.40718e-18	ENSG00000137804	NUSAP1	nucleolar and spindle associated protein 1 [Source:HGNC Symbol;Acc:18538]
BP	GO:0007059	chromosome segregation	1.40718e-18	ENSG00000137812	CASC5	cancer susceptibility candidate 5 [Source:HGNC Symbol;Acc:24054]
BP	GO:0007059	chromosome segregation	1.40718e-18	ENSG00000138778	CENPE	centromere protein E, 312kDa [Source:HGNC Symbol;Acc:1856]
BP	GO:0007059	chromosome segregation	1.40718e-18	ENSG00000142945	KIF2C	kinesin family member 2C [Source:HGNC Symbol;Acc:6393]
BP	GO:0007059	chromosome segregation	1.40718e-18	ENSG00000143228	NUF2	NUF2, NDC80 kinetochore complex component [Source:HGNC Symbol;Acc:14621]
BP	GO:0007059	chromosome segregation	1.40718e-18	ENSG00000153044	CENPH	centromere protein H [Source:HGNC Symbol;Acc:17268]
BP	GO:0007059	chromosome segregation	1.40718e-18	ENSG00000154839	SKA1	spindle and kinetochore associated complex subunit 1 [Source:HGNC Symbol;Acc:28109]
BP	GO:0007059	chromosome segregation	1.40718e-18	ENSG00000164109	MAD2L1	MAD2 mitotic arrest deficient-like 1 (yeast) [Source:HGNC Symbol;Acc:6763]
BP	GO:0007059	chromosome segregation	1.40718e-18	ENSG00000165480	SKA3	spindle and kinetochore associated complex subunit 3 [Source:HGNC Symbol;Acc:20262]
BP	GO:0007059	chromosome segregation	1.40718e-18	ENSG00000166851	PLK1	polo-like kinase 1 [Source:HGNC Symbol;Acc:9077]
BP	GO:0007059	chromosome segregation	1.40718e-18	ENSG00000169679	BUB1	BUB1 mitotic checkpoint serine/threonine kinase [Source:HGNC Symbol;Acc:1148]
BP	GO:0007059	chromosome segregation	1.40718e-18	ENSG00000178999	AURKB	aurora kinase B [Source:HGNC Symbol;Acc:11390]
BP	GO:0007059	chromosome segregation	1.40718e-18	ENSG00000203760	CENPW	centromere protein W [Source:HGNC Symbol;Acc:21488]
BP	GO:0007059	chromosome segregation	1.40718e-18	ENSG00000262634	SKA1	spindle and kinetochore associated complex subunit 1 [Source:HGNC Symbol;Acc:28109]
CC	GO:0005634	nucleus	3.14748e-18	ENSG00000006634	DBF4	DBF4 homolog (S. cerevisiae) [Source:HGNC Symbol;Acc:17364]
CC	GO:0005634	nucleus	3.14748e-18	ENSG00000010030	ETV7	ets variant 7 [Source:HGNC Symbol;Acc:18160]
CC	GO:0005634	nucleus	3.14748e-18	ENSG00000010292	NCAPD2	non-SMC condensin I complex, subunit D2 [Source:HGNC Symbol;Acc:24305]
CC	GO:0005634	nucleus	3.14748e-18	ENSG00000011426	ANLN	anillin, actin binding protein [Source:HGNC Symbol;Acc:14082]
CC	GO:0005634	nucleus	3.14748e-18	ENSG00000024526	DEPDC1	DEP domain containing 1 [Source:HGNC Symbol;Acc:22949]
CC	GO:0005634	nucleus	3.14748e-18	ENSG00000048392	RRM2B	ribonucleotide reductase M2 B (TP53 inducible) [Source:HGNC Symbol;Acc:17296]
CC	GO:0005634	nucleus	3.14748e-18	ENSG00000051341	POLQ	polymerase (DNA directed), theta [Source:HGNC Symbol;Acc:9186]
CC	GO:0005634	nucleus	3.14748e-18	ENSG00000051825	MPHOSPH9	M-phase phosphoprotein 9 [Source:HGNC Symbol;Acc:7215]
CC	GO:0005634	nucleus	3.14748e-18	ENSG00000054654	SYNE2	spectrin repeat containing, nuclear envelope 2 [Source:HGNC Symbol;Acc:17084]
CC	GO:0005634	nucleus	3.14748e-18	ENSG00000055332	EIF2AK2	eukaryotic translation initiation factor 2-alpha kinase 2 [Source:HGNC Symbol;Acc:9437]
CC	GO:0005634	nucleus	3.14748e-18	ENSG00000059378	PARP12	poly (ADP-ribose) polymerase family, member 12 [Source:HGNC Symbol;Acc:21919]
CC	GO:0005634	nucleus	3.14748e-18	ENSG00000065328	MCM10	minichromosome maintenance complex component 10 [Source:HGNC Symbol;Acc:18043]
CC	GO:0005634	nucleus	3.14748e-18	ENSG00000066279	ASPM	asp (abnormal spindle) homolog, microcephaly associated (Drosophila) [Source:HGNC Symbol;Acc:19048]
CC	GO:0005634	nucleus	3.14748e-18	ENSG00000071539	TRIP13	thyroid hormone receptor interactor 13 [Source:HGNC Symbol;Acc:12307]
CC	GO:0005634	nucleus	3.14748e-18	ENSG00000076382	SPAG5	sperm associated antigen 5 [Source:HGNC Symbol;Acc:13452]
CC	GO:0005634	nucleus	3.14748e-18	ENSG00000077152	UBE2T	ubiquitin-conjugating enzyme E2T (putative) [Source:HGNC Symbol;Acc:25009]
CC	GO:0005634	nucleus	3.14748e-18	ENSG00000079616	KIF22	kinesin family member 22 [Source:HGNC Symbol;Acc:6391]
CC	GO:0005634	nucleus	3.14748e-18	ENSG00000080986	NDC80	NDC80 kinetochore complex component [Source:HGNC Symbol;Acc:16909]
CC	GO:0005634	nucleus	3.14748e-18	ENSG00000087586	AURKA	aurora kinase A [Source:HGNC Symbol;Acc:11393]
CC	GO:0005634	nucleus	3.14748e-18	ENSG00000088325	TPX2	TPX2, microtubule-associated, homolog (Xenopus laevis) [Source:HGNC Symbol;Acc:1249]
CC	GO:0005634	nucleus	3.14748e-18	ENSG00000089127	OAS1	2'-5'-oligoadenylate synthetase 1, 40/46kDa [Source:HGNC Symbol;Acc:8086]
CC	GO:0005634	nucleus	3.14748e-18	ENSG00000089685	BIRC5	baculoviral IAP repeat containing 5 [Source:HGNC Symbol;Acc:593]
CC	GO:0005634	nucleus	3.14748e-18	ENSG00000090889	KIF4A	kinesin family member 4A [Source:HGNC Symbol;Acc:13339]
CC	GO:0005634	nucleus	3.14748e-18	ENSG00000094804	CDC6	cell division cycle 6 [Source:HGNC Symbol;Acc:1744]
CC	GO:0005634	nucleus	3.14748e-18	ENSG00000100297	MCM5	minichromosome maintenance complex component 5 [Source:HGNC Symbol;Acc:6948]
CC	GO:0005634	nucleus	3.14748e-18	ENSG00000100479	POLE2	polymerase (DNA directed), epsilon 2, accessory subunit [Source:HGNC Symbol;Acc:9178]
CC	GO:0005634	nucleus	3.14748e-18	ENSG00000101347	SAMHD1	SAM domain and HD domain 1 [Source:HGNC Symbol;Acc:15925]
CC	GO:0005634	nucleus	3.14748e-18	ENSG00000101868	POLA1	polymerase (DNA directed), alpha 1, catalytic subunit [Source:HGNC Symbol;Acc:9173]
CC	GO:0005634	nucleus	3.14748e-18	ENSG00000102384	CENPI	centromere protein I [Source:HGNC Symbol;Acc:3968]
CC	GO:0005634	nucleus	3.14748e-18	ENSG00000104147	OIP5	Opa interacting protein 5 [Source:HGNC Symbol;Acc:20300]
CC	GO:0005634	nucleus	3.14748e-18	ENSG00000104738	MCM4	minichromosome maintenance complex component 4 [Source:HGNC Symbol;Acc:6947]
CC	GO:0005634	nucleus	3.14748e-18	ENSG00000105011	ASF1B	anti-silencing function 1B histone chaperone [Source:HGNC Symbol;Acc:20996]
CC	GO:0005634	nucleus	3.14748e-18	ENSG00000106462	EZH2	enhancer of zeste homolog 2 (Drosophila) [Source:HGNC Symbol;Acc:3527]
CC	GO:0005634	nucleus	3.14748e-18	ENSG00000109674	NEIL3	nei endonuclease VIII-like 3 (E. coli) [Source:HGNC Symbol;Acc:24573]
CC	GO:0005634	nucleus	3.14748e-18	ENSG00000109685	WHSC1	Wolf-Hirschhorn syndrome candidate 1 [Source:HGNC Symbol;Acc:12766]
CC	GO:0005634	nucleus	3.14748e-18	ENSG00000109805	NCAPG	non-SMC condensin I complex, subunit G [Source:HGNC Symbol;Acc:24304]
CC	GO:0005634	nucleus	3.14748e-18	ENSG00000111206	FOXM1	forkhead box M1 [Source:HGNC Symbol;Acc:3818]
CC	GO:0005634	nucleus	3.14748e-18	ENSG00000111247	RAD51AP1	RAD51 associated protein 1 [Source:HGNC Symbol;Acc:16956]
CC	GO:0005634	nucleus	3.14748e-18	ENSG00000111331	OAS3	2'-5'-oligoadenylate synthetase 3, 100kDa [Source:HGNC Symbol;Acc:8088]
CC	GO:0005634	nucleus	3.14748e-18	ENSG00000111335	OAS2	2'-5'-oligoadenylate synthetase 2, 69/71kDa [Source:HGNC Symbol;Acc:8087]
CC	GO:0005634	nucleus	3.14748e-18	ENSG00000112984	KIF20A	kinesin family member 20A [Source:HGNC Symbol;Acc:9787]
CC	GO:0005634	nucleus	3.14748e-18	ENSG00000113368	LMNB1	lamin B1 [Source:HGNC Symbol;Acc:6637]
CC	GO:0005634	nucleus	3.14748e-18	ENSG00000113810	SMC4	structural maintenance of chromosomes 4 [Source:HGNC Symbol;Acc:14013]
CC	GO:0005634	nucleus	3.14748e-18	ENSG00000114346	ECT2	epithelial cell transforming sequence 2 oncogene [Source:HGNC Symbol;Acc:3155]
CC	GO:0005634	nucleus	3.14748e-18	ENSG00000115163	CENPA	centromere protein A [Source:HGNC Symbol;Acc:1851]
CC	GO:0005634	nucleus	3.14748e-18	ENSG00000115267	IFIH1	interferon induced with helicase C domain 1 [Source:HGNC Symbol;Acc:18873]
CC	GO:0005634	nucleus	3.14748e-18	ENSG00000115415	STAT1	signal transducer and activator of transcription 1, 91kDa [Source:HGNC Symbol;Acc:11362]
CC	GO:0005634	nucleus	3.14748e-18	ENSG00000115844	DLX2	distal-less homeobox 2 [Source:HGNC Symbol;Acc:2915]
CC	GO:0005634	nucleus	3.14748e-18	ENSG00000116717	GADD45A	growth arrest and DNA-damage-inducible, alpha [Source:HGNC Symbol;Acc:4095]
CC	GO:0005634	nucleus	3.14748e-18	ENSG00000117399	CDC20	cell division cycle 20 [Source:HGNC Symbol;Acc:1723]
CC	GO:0005634	nucleus	3.14748e-18	ENSG00000117650	NEK2	NIMA-related kinase 2 [Source:HGNC Symbol;Acc:7745]
CC	GO:0005634	nucleus	3.14748e-18	ENSG00000117724	CENPF	centromere protein F, 350/400kDa [Source:HGNC Symbol;Acc:1857]
CC	GO:0005634	nucleus	3.14748e-18	ENSG00000118193	KIF14	kinesin family member 14 [Source:HGNC Symbol;Acc:19181]
CC	GO:0005634	nucleus	3.14748e-18	ENSG00000119969	HELLS	helicase, lymphoid-specific [Source:HGNC Symbol;Acc:4861]
CC	GO:0005634	nucleus	3.14748e-18	ENSG00000120699	EXOSC8	exosome component 8 [Source:HGNC Symbol;Acc:17035]
CC	GO:0005634	nucleus	3.14748e-18	ENSG00000120885	CLU	clusterin [Source:HGNC Symbol;Acc:2095]
CC	GO:0005634	nucleus	3.14748e-18	ENSG00000121060	TRIM25	tripartite motif containing 25 [Source:HGNC Symbol;Acc:12932]
CC	GO:0005634	nucleus	3.14748e-18	ENSG00000121152	NCAPH	non-SMC condensin I complex, subunit H [Source:HGNC Symbol;Acc:1112]
CC	GO:0005634	nucleus	3.14748e-18	ENSG00000121621	KIF18A	kinesin family member 18A [Source:HGNC Symbol;Acc:29441]
CC	GO:0005634	nucleus	3.14748e-18	ENSG00000121957	GPSM2	G-protein signaling modulator 2 [Source:HGNC Symbol;Acc:29501]
CC	GO:0005634	nucleus	3.14748e-18	ENSG00000123219	CENPK	centromere protein K [Source:HGNC Symbol;Acc:29479]
CC	GO:0005634	nucleus	3.14748e-18	ENSG00000123485	HJURP	Holliday junction recognition protein [Source:HGNC Symbol;Acc:25444]
CC	GO:0005634	nucleus	3.14748e-18	ENSG00000124693	HIST1H3B	histone cluster 1, H3b [Source:HGNC Symbol;Acc:4776]
CC	GO:0005634	nucleus	3.14748e-18	ENSG00000125885	MCM8	minichromosome maintenance complex component 8 [Source:HGNC Symbol;Acc:16147]
CC	GO:0005634	nucleus	3.14748e-18	ENSG00000126787	DLGAP5	discs, large (Drosophila) homolog-associated protein 5 [Source:HGNC Symbol;Acc:16864]
CC	GO:0005634	nucleus	3.14748e-18	ENSG00000127337	YEATS4	YEATS domain containing 4 [Source:HGNC Symbol;Acc:24859]
CC	GO:0005634	nucleus	3.14748e-18	ENSG00000129173	E2F8	E2F transcription factor 8 [Source:HGNC Symbol;Acc:24727]
CC	GO:0005634	nucleus	3.14748e-18	ENSG00000129195	FAM64A	family with sequence similarity 64, member A [Source:HGNC Symbol;Acc:25483]
CC	GO:0005634	nucleus	3.14748e-18	ENSG00000129810	SGOL1	shugoshin-like 1 (S. pombe) [Source:HGNC Symbol;Acc:25088]
CC	GO:0005634	nucleus	3.14748e-18	ENSG00000131153	GINS2	GINS complex subunit 2 (Psf2 homolog) [Source:HGNC Symbol;Acc:24575]
CC	GO:0005634	nucleus	3.14748e-18	ENSG00000131747	TOP2A	topoisomerase (DNA) II alpha 170kDa [Source:HGNC Symbol;Acc:11989]
CC	GO:0005634	nucleus	3.14748e-18	ENSG00000132109	TRIM21	tripartite motif containing 21 [Source:HGNC Symbol;Acc:11312]
CC	GO:0005634	nucleus	3.14748e-18	ENSG00000132274	TRIM22	tripartite motif containing 22 [Source:HGNC Symbol;Acc:16379]
CC	GO:0005634	nucleus	3.14748e-18	ENSG00000132530	XAF1	XIAP associated factor 1 [Source:HGNC Symbol;Acc:30932]
CC	GO:0005634	nucleus	3.14748e-18	ENSG00000134057	CCNB1	cyclin B1 [Source:HGNC Symbol;Acc:1579]
CC	GO:0005634	nucleus	3.14748e-18	ENSG00000134326	CMPK2	cytidine monophosphate (UMP-CMP) kinase 2, mitochondrial [Source:HGNC Symbol;Acc:27015]
CC	GO:0005634	nucleus	3.14748e-18	ENSG00000134690	CDCA8	cell division cycle associated 8 [Source:HGNC Symbol;Acc:14629]
CC	GO:0005634	nucleus	3.14748e-18	ENSG00000135476	ESPL1	extra spindle pole bodies homolog 1 (S. cerevisiae) [Source:HGNC Symbol;Acc:16856]
CC	GO:0005634	nucleus	3.14748e-18	ENSG00000135679	MDM2	MDM2 oncogene, E3 ubiquitin protein ligase [Source:HGNC Symbol;Acc:6973]
CC	GO:0005634	nucleus	3.14748e-18	ENSG00000135899	SP110	SP110 nuclear body protein [Source:HGNC Symbol;Acc:5401]
CC	GO:0005634	nucleus	3.14748e-18	ENSG00000136824	SMC2	structural maintenance of chromosomes 2 [Source:HGNC Symbol;Acc:14011]
CC	GO:0005634	nucleus	3.14748e-18	ENSG00000137804	NUSAP1	nucleolar and spindle associated protein 1 [Source:HGNC Symbol;Acc:18538]
CC	GO:0005634	nucleus	3.14748e-18	ENSG00000137807	KIF23	kinesin family member 23 [Source:HGNC Symbol;Acc:6392]
CC	GO:0005634	nucleus	3.14748e-18	ENSG00000137812	CASC5	cancer susceptibility candidate 5 [Source:HGNC Symbol;Acc:24054]
CC	GO:0005634	nucleus	3.14748e-18	ENSG00000138166	DUSP5	dual specificity phosphatase 5 [Source:HGNC Symbol;Acc:3071]
CC	GO:0005634	nucleus	3.14748e-18	ENSG00000138182	KIF20B	kinesin family member 20B [Source:HGNC Symbol;Acc:7212]
CC	GO:0005634	nucleus	3.14748e-18	ENSG00000138346	DNA2	DNA replication helicase/nuclease 2 [Source:HGNC Symbol;Acc:2939]
CC	GO:0005634	nucleus	3.14748e-18	ENSG00000138378	STAT4	signal transducer and activator of transcription 4 [Source:HGNC Symbol;Acc:11365]
CC	GO:0005634	nucleus	3.14748e-18	ENSG00000138496	PARP9	poly (ADP-ribose) polymerase family, member 9 [Source:HGNC Symbol;Acc:24118]
CC	GO:0005634	nucleus	3.14748e-18	ENSG00000138642	HERC6	HECT and RLD domain containing E3 ubiquitin protein ligase family member 6 [Source:HGNC Symbol;Acc:26072]
CC	GO:0005634	nucleus	3.14748e-18	ENSG00000138646	HERC5	HECT and RLD domain containing E3 ubiquitin protein ligase 5 [Source:HGNC Symbol;Acc:24368]
CC	GO:0005634	nucleus	3.14748e-18	ENSG00000138778	CENPE	centromere protein E, 312kDa [Source:HGNC Symbol;Acc:1856]
CC	GO:0005634	nucleus	3.14748e-18	ENSG00000140525	FANCI	Fanconi anemia, complementation group I [Source:HGNC Symbol;Acc:25568]
CC	GO:0005634	nucleus	3.14748e-18	ENSG00000142731	PLK4	polo-like kinase 4 [Source:HGNC Symbol;Acc:11397]
CC	GO:0005634	nucleus	3.14748e-18	ENSG00000142945	KIF2C	kinesin family member 2C [Source:HGNC Symbol;Acc:6393]
CC	GO:0005634	nucleus	3.14748e-18	ENSG00000143228	NUF2	NUF2, NDC80 kinetochore complex component [Source:HGNC Symbol;Acc:14621]
CC	GO:0005634	nucleus	3.14748e-18	ENSG00000143401	ANP32E	acidic (leucine-rich) nuclear phosphoprotein 32 family, member E [Source:HGNC Symbol;Acc:16673]
CC	GO:0005634	nucleus	3.14748e-18	ENSG00000143476	DTL	denticleless E3 ubiquitin protein ligase homolog (Drosophila) [Source:HGNC Symbol;Acc:30288]
CC	GO:0005634	nucleus	3.14748e-18	ENSG00000144354	CDCA7	cell division cycle associated 7 [Source:HGNC Symbol;Acc:14628]
CC	GO:0005634	nucleus	3.14748e-18	ENSG00000144554	FANCD2	Fanconi anemia, complementation group D2 [Source:HGNC Symbol;Acc:3585]
CC	GO:0005634	nucleus	3.14748e-18	ENSG00000145386	CCNA2	cyclin A2 [Source:HGNC Symbol;Acc:1578]
CC	GO:0005634	nucleus	3.14748e-18	ENSG00000146918	NCAPG2	non-SMC condensin II complex, subunit G2 [Source:HGNC Symbol;Acc:21904]
CC	GO:0005634	nucleus	3.14748e-18	ENSG00000148773	MKI67	antigen identified by monoclonal antibody Ki-67 [Source:HGNC Symbol;Acc:7107]
CC	GO:0005634	nucleus	3.14748e-18	ENSG00000153044	CENPH	centromere protein H [Source:HGNC Symbol;Acc:17268]
CC	GO:0005634	nucleus	3.14748e-18	ENSG00000156804	FBXO32	F-box protein 32 [Source:HGNC Symbol;Acc:16731]
CC	GO:0005634	nucleus	3.14748e-18	ENSG00000156970	BUB1B	BUB1 mitotic checkpoint serine/threonine kinase B [Source:HGNC Symbol;Acc:1149]
CC	GO:0005634	nucleus	3.14748e-18	ENSG00000157456	CCNB2	cyclin B2 [Source:HGNC Symbol;Acc:1580]
CC	GO:0005634	nucleus	3.14748e-18	ENSG00000157601	MX1	myxovirus (influenza virus) resistance 1, interferon-inducible protein p78 (mouse) [Source:HGNC Symbol;Acc:7532]
CC	GO:0005634	nucleus	3.14748e-18	ENSG00000158373	HIST1H2BD	histone cluster 1, H2bd [Source:HGNC Symbol;Acc:4747]
CC	GO:0005634	nucleus	3.14748e-18	ENSG00000158402	CDC25C	cell division cycle 25C [Source:HGNC Symbol;Acc:1727]
CC	GO:0005634	nucleus	3.14748e-18	ENSG00000160710	ADAR	adenosine deaminase, RNA-specific [Source:HGNC Symbol;Acc:225]
CC	GO:0005634	nucleus	3.14748e-18	ENSG00000161888	SPC24	SPC24, NDC80 kinetochore complex component [Source:HGNC Symbol;Acc:26913]
CC	GO:0005634	nucleus	3.14748e-18	ENSG00000163840	DTX3L	deltex 3-like (Drosophila) [Source:HGNC Symbol;Acc:30323]
CC	GO:0005634	nucleus	3.14748e-18	ENSG00000164109	MAD2L1	MAD2 mitotic arrest deficient-like 1 (yeast) [Source:HGNC Symbol;Acc:6763]
CC	GO:0005634	nucleus	3.14748e-18	ENSG00000166508	MCM7	minichromosome maintenance complex component 7 [Source:HGNC Symbol;Acc:6950]
CC	GO:0005634	nucleus	3.14748e-18	ENSG00000166803	KIAA0101	KIAA0101 [Source:HGNC Symbol;Acc:28961]
CC	GO:0005634	nucleus	3.14748e-18	ENSG00000166851	PLK1	polo-like kinase 1 [Source:HGNC Symbol;Acc:9077]
CC	GO:0005634	nucleus	3.14748e-18	ENSG00000166896	XRCC6BP1	XRCC6 binding protein 1 [Source:HGNC Symbol;Acc:29452]
CC	GO:0005634	nucleus	3.14748e-18	ENSG00000169679	BUB1	BUB1 mitotic checkpoint serine/threonine kinase [Source:HGNC Symbol;Acc:1148]
CC	GO:0005634	nucleus	3.14748e-18	ENSG00000170312	CDK1	cyclin-dependent kinase 1 [Source:HGNC Symbol;Acc:1722]
CC	GO:0005634	nucleus	3.14748e-18	ENSG00000170581	STAT2	signal transducer and activator of transcription 2, 113kDa [Source:HGNC Symbol;Acc:11363]
CC	GO:0005634	nucleus	3.14748e-18	ENSG00000171320	ESCO2	establishment of sister chromatid cohesion N-acetyltransferase 2 [Source:HGNC Symbol;Acc:27230]
CC	GO:0005634	nucleus	3.14748e-18	ENSG00000171848	RRM2	ribonucleotide reductase M2 [Source:HGNC Symbol;Acc:10452]
CC	GO:0005634	nucleus	3.14748e-18	ENSG00000173193	PARP14	poly (ADP-ribose) polymerase family, member 14 [Source:HGNC Symbol;Acc:29232]
CC	GO:0005634	nucleus	3.14748e-18	ENSG00000174371	EXO1	exonuclease 1 [Source:HGNC Symbol;Acc:3511]
CC	GO:0005634	nucleus	3.14748e-18	ENSG00000175063	UBE2C	ubiquitin-conjugating enzyme E2C [Source:HGNC Symbol;Acc:15937]
CC	GO:0005634	nucleus	3.14748e-18	ENSG00000176208	ATAD5	ATPase family, AAA domain containing 5 [Source:HGNC Symbol;Acc:25752]
CC	GO:0005634	nucleus	3.14748e-18	ENSG00000176619	LMNB2	lamin B2 [Source:HGNC Symbol;Acc:6638]
CC	GO:0005634	nucleus	3.14748e-18	ENSG00000178999	AURKB	aurora kinase B [Source:HGNC Symbol;Acc:11390]
CC	GO:0005634	nucleus	3.14748e-18	ENSG00000180596	HIST1H2BC	histone cluster 1, H2bc [Source:HGNC Symbol;Acc:4757]
CC	GO:0005634	nucleus	3.14748e-18	ENSG00000182217	HIST2H4B	histone cluster 2, H4b [Source:HGNC Symbol;Acc:29607]
CC	GO:0005634	nucleus	3.14748e-18	ENSG00000182572	HIST1H3I	histone cluster 1, H3i [Source:HGNC Symbol;Acc:4771]
CC	GO:0005634	nucleus	3.14748e-18	ENSG00000183486	MX2	myxovirus (influenza virus) resistance 2 (mouse) [Source:HGNC Symbol;Acc:7533]
CC	GO:0005634	nucleus	3.14748e-18	ENSG00000183598	HIST2H3D	histone cluster 2, H3d [Source:HGNC Symbol;Acc:25311]
CC	GO:0005634	nucleus	3.14748e-18	ENSG00000184270	HIST2H2AB	histone cluster 2, H2ab [Source:HGNC Symbol;Acc:20508]
CC	GO:0005634	nucleus	3.14748e-18	ENSG00000184357	HIST1H1B	histone cluster 1, H1b [Source:HGNC Symbol;Acc:4719]
CC	GO:0005634	nucleus	3.14748e-18	ENSG00000184445	KNTC1	kinetochore associated 1 [Source:HGNC Symbol;Acc:17255]
CC	GO:0005634	nucleus	3.14748e-18	ENSG00000184575	XPOT	exportin, tRNA [Source:HGNC Symbol;Acc:12826]
CC	GO:0005634	nucleus	3.14748e-18	ENSG00000184661	CDCA2	cell division cycle associated 2 [Source:HGNC Symbol;Acc:14623]
CC	GO:0005634	nucleus	3.14748e-18	ENSG00000184979	USP18	ubiquitin specific peptidase 18 [Source:HGNC Symbol;Acc:12616]
CC	GO:0005634	nucleus	3.14748e-18	ENSG00000185480	PARPBP	PARP1 binding protein [Source:HGNC Symbol;Acc:26074]
CC	GO:0005634	nucleus	3.14748e-18	ENSG00000185507	IRF7	interferon regulatory factor 7 [Source:HGNC Symbol;Acc:6122]
CC	GO:0005634	nucleus	3.14748e-18	ENSG00000188313	PLSCR1	phospholipid scramblase 1 [Source:HGNC Symbol;Acc:9092]
CC	GO:0005634	nucleus	3.14748e-18	ENSG00000188486	H2AFX	H2A histone family, member X [Source:HGNC Symbol;Acc:4739]
CC	GO:0005634	nucleus	3.14748e-18	ENSG00000188987	HIST1H4D	histone cluster 1, H4d [Source:HGNC Symbol;Acc:4782]
CC	GO:0005634	nucleus	3.14748e-18	ENSG00000189060	H1F0	H1 histone family, member 0 [Source:HGNC Symbol;Acc:4714]
CC	GO:0005634	nucleus	3.14748e-18	ENSG00000196226	HIST1H2BB	histone cluster 1, H2bb [Source:HGNC Symbol;Acc:4751]
CC	GO:0005634	nucleus	3.14748e-18	ENSG00000196374	HIST1H2BM	histone cluster 1, H2bm [Source:HGNC Symbol;Acc:4750]
CC	GO:0005634	nucleus	3.14748e-18	ENSG00000196747	HIST1H2AI	histone cluster 1, H2ai [Source:HGNC Symbol;Acc:4725]
CC	GO:0005634	nucleus	3.14748e-18	ENSG00000196966	HIST1H3E	histone cluster 1, H3e [Source:HGNC Symbol;Acc:4769]
CC	GO:0005634	nucleus	3.14748e-18	ENSG00000197275	RAD54B	RAD54 homolog B (S. cerevisiae) [Source:HGNC Symbol;Acc:17228]
CC	GO:0005634	nucleus	3.14748e-18	ENSG00000197299	BLM	Bloom syndrome, RecQ helicase-like [Source:HGNC Symbol;Acc:1058]
CC	GO:0005634	nucleus	3.14748e-18	ENSG00000198056	PRIM1	primase, DNA, polypeptide 1 (49kDa) [Source:HGNC Symbol;Acc:9369]
CC	GO:0005634	nucleus	3.14748e-18	ENSG00000198901	PRC1	protein regulator of cytokinesis 1 [Source:HGNC Symbol;Acc:9341]
CC	GO:0005634	nucleus	3.14748e-18	ENSG00000203760	CENPW	centromere protein W [Source:HGNC Symbol;Acc:21488]
CC	GO:0005634	nucleus	3.14748e-18	ENSG00000204264	PSMB8	proteasome (prosome, macropain) subunit, beta type, 8 [Source:HGNC Symbol;Acc:9545]
CC	GO:0005634	nucleus	3.14748e-18	ENSG00000204267	TAP2	transporter 2, ATP-binding cassette, sub-family B (MDR/TAP) [Source:HGNC Symbol;Acc:44]
CC	GO:0005634	nucleus	3.14748e-18	ENSG00000206235	TAP2	transporter 2, ATP-binding cassette, sub-family B (MDR/TAP) [Source:HGNC Symbol;Acc:44]
CC	GO:0005634	nucleus	3.14748e-18	ENSG00000206298	PSMB8	proteasome (prosome, macropain) subunit, beta type, 8 [Source:HGNC Symbol;Acc:9545]
CC	GO:0005634	nucleus	3.14748e-18	ENSG00000206299	TAP2	transporter 2, ATP-binding cassette, sub-family B (MDR/TAP) [Source:HGNC Symbol;Acc:44]
CC	GO:0005634	nucleus	3.14748e-18	ENSG00000223481	TAP2	transporter 2, ATP-binding cassette, sub-family B (MDR/TAP) [Source:HGNC Symbol;Acc:44]
CC	GO:0005634	nucleus	3.14748e-18	ENSG00000225967	TAP2	transporter 2, ATP-binding cassette, sub-family B (MDR/TAP) [Source:HGNC Symbol;Acc:44]
CC	GO:0005634	nucleus	3.14748e-18	ENSG00000226201	PSMB8	proteasome (prosome, macropain) subunit, beta type, 8 [Source:HGNC Symbol;Acc:9545]
CC	GO:0005634	nucleus	3.14748e-18	ENSG00000226650	KIF4B	kinesin family member 4B [Source:HGNC Symbol;Acc:6322]
CC	GO:0005634	nucleus	3.14748e-18	ENSG00000228582	TAP2	transporter 2, ATP-binding cassette, sub-family B (MDR/TAP) [Source:HGNC Symbol;Acc:44]
CC	GO:0005634	nucleus	3.14748e-18	ENSG00000230034	PSMB8	proteasome (prosome, macropain) subunit, beta type, 8 [Source:HGNC Symbol;Acc:9545]
CC	GO:0005634	nucleus	3.14748e-18	ENSG00000230669	PSMB8	proteasome (prosome, macropain) subunit, beta type, 8 [Source:HGNC Symbol;Acc:9545]
CC	GO:0005634	nucleus	3.14748e-18	ENSG00000231631	PSMB8	proteasome (prosome, macropain) subunit, beta type, 8 [Source:HGNC Symbol;Acc:9545]
CC	GO:0005634	nucleus	3.14748e-18	ENSG00000232326	TAP2	transporter 2, ATP-binding cassette, sub-family B (MDR/TAP) [Source:HGNC Symbol;Acc:44]
CC	GO:0005634	nucleus	3.14748e-18	ENSG00000235715	PSMB8	proteasome (prosome, macropain) subunit, beta type, 8 [Source:HGNC Symbol;Acc:9545]
CC	GO:0005634	nucleus	3.14748e-18	ENSG00000236443	PSMB8	proteasome (prosome, macropain) subunit, beta type, 8 [Source:HGNC Symbol;Acc:9545]
CC	GO:0005634	nucleus	3.14748e-18	ENSG00000237599	TAP2	transporter 2, ATP-binding cassette, sub-family B (MDR/TAP) [Source:HGNC Symbol;Acc:44]
CC	GO:0005634	nucleus	3.14748e-18	ENSG00000250264	TAP2	Uncharacterized protein [Source:UniProtKB/TrEMBL;Acc:E7ENX8]
CC	GO:0005634	nucleus	3.14748e-18	ENSG00000256018	HIST1H3G	histone cluster 1, H3g [Source:HGNC Symbol;Acc:4772]
CC	GO:0005634	nucleus	3.14748e-18	ENSG00000262145	XRCC6BP1	XRCC6 binding protein 1 [Source:HGNC Symbol;Acc:29452]
CC	GO:0005634	nucleus	3.14748e-18	ENSG00000263965	HIST2H2AB	histone cluster 2, H2ab [Source:HGNC Symbol;Acc:20508]
CC	GO:0005634	nucleus	3.14748e-18	ENSG00000265133	HIST2H3D	histone cluster 2, H3d [Source:HGNC Symbol;Acc:25311]
CC	GO:0005634	nucleus	3.14748e-18	ENSG00000265346	ANP32E	Acidic (Leucine-rich) nuclear phosphoprotein 32 family, member E variant [Source:UniProtKB/TrEMBL;Acc:Q53F20]
CC	GO:0005829	cytosol	1.30914e-17	ENSG00000010292	NCAPD2	non-SMC condensin I complex, subunit D2 [Source:HGNC Symbol;Acc:24305]
CC	GO:0005829	cytosol	1.30914e-17	ENSG00000035499	DEPDC1B	DEP domain containing 1B [Source:HGNC Symbol;Acc:24902]
CC	GO:0005829	cytosol	1.30914e-17	ENSG00000055332	EIF2AK2	eukaryotic translation initiation factor 2-alpha kinase 2 [Source:HGNC Symbol;Acc:9437]
CC	GO:0005829	cytosol	1.30914e-17	ENSG00000072864	NDE1	nudE nuclear distribution E homolog 1 (A. nidulans) [Source:HGNC Symbol;Acc:17619]
CC	GO:0005829	cytosol	1.30914e-17	ENSG00000079616	KIF22	kinesin family member 22 [Source:HGNC Symbol;Acc:6391]
CC	GO:0005829	cytosol	1.30914e-17	ENSG00000080986	NDC80	NDC80 kinetochore complex component [Source:HGNC Symbol;Acc:16909]
CC	GO:0005829	cytosol	1.30914e-17	ENSG00000087586	AURKA	aurora kinase A [Source:HGNC Symbol;Acc:11393]
CC	GO:0005829	cytosol	1.30914e-17	ENSG00000089127	OAS1	2'-5'-oligoadenylate synthetase 1, 40/46kDa [Source:HGNC Symbol;Acc:8086]
CC	GO:0005829	cytosol	1.30914e-17	ENSG00000089685	BIRC5	baculoviral IAP repeat containing 5 [Source:HGNC Symbol;Acc:593]
CC	GO:0005829	cytosol	1.30914e-17	ENSG00000090889	KIF4A	kinesin family member 4A [Source:HGNC Symbol;Acc:13339]
CC	GO:0005829	cytosol	1.30914e-17	ENSG00000092621	PHGDH	phosphoglycerate dehydrogenase [Source:HGNC Symbol;Acc:8923]
CC	GO:0005829	cytosol	1.30914e-17	ENSG00000094804	CDC6	cell division cycle 6 [Source:HGNC Symbol;Acc:1744]
CC	GO:0005829	cytosol	1.30914e-17	ENSG00000102384	CENPI	centromere protein I [Source:HGNC Symbol;Acc:3968]
CC	GO:0005829	cytosol	1.30914e-17	ENSG00000107201	DDX58	DEAD (Asp-Glu-Ala-Asp) box polypeptide 58 [Source:HGNC Symbol;Acc:19102]
CC	GO:0005829	cytosol	1.30914e-17	ENSG00000109805	NCAPG	non-SMC condensin I complex, subunit G [Source:HGNC Symbol;Acc:24304]
CC	GO:0005829	cytosol	1.30914e-17	ENSG00000111331	OAS3	2'-5'-oligoadenylate synthetase 3, 100kDa [Source:HGNC Symbol;Acc:8088]
CC	GO:0005829	cytosol	1.30914e-17	ENSG00000111335	OAS2	2'-5'-oligoadenylate synthetase 2, 69/71kDa [Source:HGNC Symbol;Acc:8087]
CC	GO:0005829	cytosol	1.30914e-17	ENSG00000113810	SMC4	structural maintenance of chromosomes 4 [Source:HGNC Symbol;Acc:14013]
CC	GO:0005829	cytosol	1.30914e-17	ENSG00000114346	ECT2	epithelial cell transforming sequence 2 oncogene [Source:HGNC Symbol;Acc:3155]
CC	GO:0005829	cytosol	1.30914e-17	ENSG00000115163	CENPA	centromere protein A [Source:HGNC Symbol;Acc:1851]
CC	GO:0005829	cytosol	1.30914e-17	ENSG00000115267	IFIH1	interferon induced with helicase C domain 1 [Source:HGNC Symbol;Acc:18873]
CC	GO:0005829	cytosol	1.30914e-17	ENSG00000115415	STAT1	signal transducer and activator of transcription 1, 91kDa [Source:HGNC Symbol;Acc:11362]
CC	GO:0005829	cytosol	1.30914e-17	ENSG00000117228	GBP1	guanylate binding protein 1, interferon-inducible [Source:HGNC Symbol;Acc:4182]
CC	GO:0005829	cytosol	1.30914e-17	ENSG00000117399	CDC20	cell division cycle 20 [Source:HGNC Symbol;Acc:1723]
CC	GO:0005829	cytosol	1.30914e-17	ENSG00000117650	NEK2	NIMA-related kinase 2 [Source:HGNC Symbol;Acc:7745]
CC	GO:0005829	cytosol	1.30914e-17	ENSG00000117724	CENPF	centromere protein F, 350/400kDa [Source:HGNC Symbol;Acc:1857]
CC	GO:0005829	cytosol	1.30914e-17	ENSG00000119917	IFIT3	interferon-induced protein with tetratricopeptide repeats 3 [Source:HGNC Symbol;Acc:5411]
CC	GO:0005829	cytosol	1.30914e-17	ENSG00000119922	IFIT2	interferon-induced protein with tetratricopeptide repeats 2 [Source:HGNC Symbol;Acc:5409]
CC	GO:0005829	cytosol	1.30914e-17	ENSG00000120699	EXOSC8	exosome component 8 [Source:HGNC Symbol;Acc:17035]
CC	GO:0005829	cytosol	1.30914e-17	ENSG00000120885	CLU	clusterin [Source:HGNC Symbol;Acc:2095]
CC	GO:0005829	cytosol	1.30914e-17	ENSG00000121060	TRIM25	tripartite motif containing 25 [Source:HGNC Symbol;Acc:12932]
CC	GO:0005829	cytosol	1.30914e-17	ENSG00000121152	NCAPH	non-SMC condensin I complex, subunit H [Source:HGNC Symbol;Acc:1112]
CC	GO:0005829	cytosol	1.30914e-17	ENSG00000121621	KIF18A	kinesin family member 18A [Source:HGNC Symbol;Acc:29441]
CC	GO:0005829	cytosol	1.30914e-17	ENSG00000123219	CENPK	centromere protein K [Source:HGNC Symbol;Acc:29479]
CC	GO:0005829	cytosol	1.30914e-17	ENSG00000123473	STIL	SCL/TAL1 interrupting locus [Source:HGNC Symbol;Acc:10879]
CC	GO:0005829	cytosol	1.30914e-17	ENSG00000129810	SGOL1	shugoshin-like 1 (S. pombe) [Source:HGNC Symbol;Acc:25088]
CC	GO:0005829	cytosol	1.30914e-17	ENSG00000132109	TRIM21	tripartite motif containing 21 [Source:HGNC Symbol;Acc:11312]
CC	GO:0005829	cytosol	1.30914e-17	ENSG00000132530	XAF1	XIAP associated factor 1 [Source:HGNC Symbol;Acc:30932]
CC	GO:0005829	cytosol	1.30914e-17	ENSG00000134057	CCNB1	cyclin B1 [Source:HGNC Symbol;Acc:1579]
CC	GO:0005829	cytosol	1.30914e-17	ENSG00000134690	CDCA8	cell division cycle associated 8 [Source:HGNC Symbol;Acc:14629]
CC	GO:0005829	cytosol	1.30914e-17	ENSG00000135476	ESPL1	extra spindle pole bodies homolog 1 (S. cerevisiae) [Source:HGNC Symbol;Acc:16856]
CC	GO:0005829	cytosol	1.30914e-17	ENSG00000135679	MDM2	MDM2 oncogene, E3 ubiquitin protein ligase [Source:HGNC Symbol;Acc:6973]
CC	GO:0005829	cytosol	1.30914e-17	ENSG00000136628	EPRS	glutamyl-prolyl-tRNA synthetase [Source:HGNC Symbol;Acc:3418]
CC	GO:0005829	cytosol	1.30914e-17	ENSG00000136824	SMC2	structural maintenance of chromosomes 2 [Source:HGNC Symbol;Acc:14011]
CC	GO:0005829	cytosol	1.30914e-17	ENSG00000137807	KIF23	kinesin family member 23 [Source:HGNC Symbol;Acc:6392]
CC	GO:0005829	cytosol	1.30914e-17	ENSG00000137812	CASC5	cancer susceptibility candidate 5 [Source:HGNC Symbol;Acc:24054]
CC	GO:0005829	cytosol	1.30914e-17	ENSG00000138160	KIF11	kinesin family member 11 [Source:HGNC Symbol;Acc:6388]
CC	GO:0005829	cytosol	1.30914e-17	ENSG00000138496	PARP9	poly (ADP-ribose) polymerase family, member 9 [Source:HGNC Symbol;Acc:24118]
CC	GO:0005829	cytosol	1.30914e-17	ENSG00000138642	HERC6	HECT and RLD domain containing E3 ubiquitin protein ligase family member 6 [Source:HGNC Symbol;Acc:26072]
CC	GO:0005829	cytosol	1.30914e-17	ENSG00000138646	HERC5	HECT and RLD domain containing E3 ubiquitin protein ligase 5 [Source:HGNC Symbol;Acc:24368]
CC	GO:0005829	cytosol	1.30914e-17	ENSG00000138778	CENPE	centromere protein E, 312kDa [Source:HGNC Symbol;Acc:1856]
CC	GO:0005829	cytosol	1.30914e-17	ENSG00000142731	PLK4	polo-like kinase 4 [Source:HGNC Symbol;Acc:11397]
CC	GO:0005829	cytosol	1.30914e-17	ENSG00000142945	KIF2C	kinesin family member 2C [Source:HGNC Symbol;Acc:6393]
CC	GO:0005829	cytosol	1.30914e-17	ENSG00000143228	NUF2	NUF2, NDC80 kinetochore complex component [Source:HGNC Symbol;Acc:14621]
CC	GO:0005829	cytosol	1.30914e-17	ENSG00000151849	CENPJ	centromere protein J [Source:HGNC Symbol;Acc:17272]
CC	GO:0005829	cytosol	1.30914e-17	ENSG00000153044	CENPH	centromere protein H [Source:HGNC Symbol;Acc:17268]
CC	GO:0005829	cytosol	1.30914e-17	ENSG00000154839	SKA1	spindle and kinetochore associated complex subunit 1 [Source:HGNC Symbol;Acc:28109]
CC	GO:0005829	cytosol	1.30914e-17	ENSG00000156587	UBE2L6	ubiquitin-conjugating enzyme E2L 6 [Source:HGNC Symbol;Acc:12490]
CC	GO:0005829	cytosol	1.30914e-17	ENSG00000156970	BUB1B	BUB1 mitotic checkpoint serine/threonine kinase B [Source:HGNC Symbol;Acc:1149]
CC	GO:0005829	cytosol	1.30914e-17	ENSG00000157456	CCNB2	cyclin B2 [Source:HGNC Symbol;Acc:1580]
CC	GO:0005829	cytosol	1.30914e-17	ENSG00000157601	MX1	myxovirus (influenza virus) resistance 1, interferon-inducible protein p78 (mouse) [Source:HGNC Symbol;Acc:7532]
CC	GO:0005829	cytosol	1.30914e-17	ENSG00000158402	CDC25C	cell division cycle 25C [Source:HGNC Symbol;Acc:1727]
CC	GO:0005829	cytosol	1.30914e-17	ENSG00000158825	CDA	cytidine deaminase [Source:HGNC Symbol;Acc:1712]
CC	GO:0005829	cytosol	1.30914e-17	ENSG00000161888	SPC24	SPC24, NDC80 kinetochore complex component [Source:HGNC Symbol;Acc:26913]
CC	GO:0005829	cytosol	1.30914e-17	ENSG00000163808	KIF15	kinesin family member 15 [Source:HGNC Symbol;Acc:17273]
CC	GO:0005829	cytosol	1.30914e-17	ENSG00000164109	MAD2L1	MAD2 mitotic arrest deficient-like 1 (yeast) [Source:HGNC Symbol;Acc:6763]
CC	GO:0005829	cytosol	1.30914e-17	ENSG00000166508	MCM7	minichromosome maintenance complex component 7 [Source:HGNC Symbol;Acc:6950]
CC	GO:0005829	cytosol	1.30914e-17	ENSG00000166851	PLK1	polo-like kinase 1 [Source:HGNC Symbol;Acc:9077]
CC	GO:0005829	cytosol	1.30914e-17	ENSG00000167900	TK1	thymidine kinase 1, soluble [Source:HGNC Symbol;Acc:11830]
CC	GO:0005829	cytosol	1.30914e-17	ENSG00000168394	TAP1	transporter 1, ATP-binding cassette, sub-family B (MDR/TAP) [Source:HGNC Symbol;Acc:43]
CC	GO:0005829	cytosol	1.30914e-17	ENSG00000168918	INPP5D	inositol polyphosphate-5-phosphatase, 145kDa [Source:HGNC Symbol;Acc:6079]
CC	GO:0005829	cytosol	1.30914e-17	ENSG00000169679	BUB1	BUB1 mitotic checkpoint serine/threonine kinase [Source:HGNC Symbol;Acc:1148]
CC	GO:0005829	cytosol	1.30914e-17	ENSG00000170312	CDK1	cyclin-dependent kinase 1 [Source:HGNC Symbol;Acc:1722]
CC	GO:0005829	cytosol	1.30914e-17	ENSG00000170581	STAT2	signal transducer and activator of transcription 2, 113kDa [Source:HGNC Symbol;Acc:11363]
CC	GO:0005829	cytosol	1.30914e-17	ENSG00000171848	RRM2	ribonucleotide reductase M2 [Source:HGNC Symbol;Acc:10452]
CC	GO:0005829	cytosol	1.30914e-17	ENSG00000175063	UBE2C	ubiquitin-conjugating enzyme E2C [Source:HGNC Symbol;Acc:15937]
CC	GO:0005829	cytosol	1.30914e-17	ENSG00000178999	AURKB	aurora kinase B [Source:HGNC Symbol;Acc:11390]
CC	GO:0005829	cytosol	1.30914e-17	ENSG00000183486	MX2	myxovirus (influenza virus) resistance 2 (mouse) [Source:HGNC Symbol;Acc:7533]
CC	GO:0005829	cytosol	1.30914e-17	ENSG00000184445	KNTC1	kinetochore associated 1 [Source:HGNC Symbol;Acc:17255]
CC	GO:0005829	cytosol	1.30914e-17	ENSG00000184979	USP18	ubiquitin specific peptidase 18 [Source:HGNC Symbol;Acc:12616]
CC	GO:0005829	cytosol	1.30914e-17	ENSG00000185507	IRF7	interferon regulatory factor 7 [Source:HGNC Symbol;Acc:6122]
CC	GO:0005829	cytosol	1.30914e-17	ENSG00000185745	IFIT1	interferon-induced protein with tetratricopeptide repeats 1 [Source:HGNC Symbol;Acc:5407]
CC	GO:0005829	cytosol	1.30914e-17	ENSG00000187608	ISG15	ISG15 ubiquitin-like modifier [Source:HGNC Symbol;Acc:4053]
CC	GO:0005829	cytosol	1.30914e-17	ENSG00000187951	ARHGAP11B	Rho GTPase activating protein 11B [Source:HGNC Symbol;Acc:15782]
CC	GO:0005829	cytosol	1.30914e-17	ENSG00000188313	PLSCR1	phospholipid scramblase 1 [Source:HGNC Symbol;Acc:9092]
CC	GO:0005829	cytosol	1.30914e-17	ENSG00000198826	ARHGAP11A	Rho GTPase activating protein 11A [Source:HGNC Symbol;Acc:15783]
CC	GO:0005829	cytosol	1.30914e-17	ENSG00000204264	PSMB8	proteasome (prosome, macropain) subunit, beta type, 8 [Source:HGNC Symbol;Acc:9545]
CC	GO:0005829	cytosol	1.30914e-17	ENSG00000206297	TAP1	transporter 1, ATP-binding cassette, sub-family B (MDR/TAP) [Source:HGNC Symbol;Acc:43]
CC	GO:0005829	cytosol	1.30914e-17	ENSG00000206298	PSMB8	proteasome (prosome, macropain) subunit, beta type, 8 [Source:HGNC Symbol;Acc:9545]
CC	GO:0005829	cytosol	1.30914e-17	ENSG00000224212	TAP1	transporter 1, ATP-binding cassette, sub-family B (MDR/TAP) [Source:HGNC Symbol;Acc:43]
CC	GO:0005829	cytosol	1.30914e-17	ENSG00000226173	TAP1	transporter 1, ATP-binding cassette, sub-family B (MDR/TAP) [Source:HGNC Symbol;Acc:43]
CC	GO:0005829	cytosol	1.30914e-17	ENSG00000226201	PSMB8	proteasome (prosome, macropain) subunit, beta type, 8 [Source:HGNC Symbol;Acc:9545]
CC	GO:0005829	cytosol	1.30914e-17	ENSG00000226650	KIF4B	kinesin family member 4B [Source:HGNC Symbol;Acc:6322]
CC	GO:0005829	cytosol	1.30914e-17	ENSG00000227816	TAP1	transporter 1, ATP-binding cassette, sub-family B (MDR/TAP) [Source:HGNC Symbol;Acc:43]
CC	GO:0005829	cytosol	1.30914e-17	ENSG00000230034	PSMB8	proteasome (prosome, macropain) subunit, beta type, 8 [Source:HGNC Symbol;Acc:9545]
CC	GO:0005829	cytosol	1.30914e-17	ENSG00000230669	PSMB8	proteasome (prosome, macropain) subunit, beta type, 8 [Source:HGNC Symbol;Acc:9545]
CC	GO:0005829	cytosol	1.30914e-17	ENSG00000230705	TAP1	transporter 1, ATP-binding cassette, sub-family B (MDR/TAP) [Source:HGNC Symbol;Acc:43]
CC	GO:0005829	cytosol	1.30914e-17	ENSG00000231631	PSMB8	proteasome (prosome, macropain) subunit, beta type, 8 [Source:HGNC Symbol;Acc:9545]
CC	GO:0005829	cytosol	1.30914e-17	ENSG00000232367	TAP1	transporter 1, ATP-binding cassette, sub-family B (MDR/TAP) [Source:HGNC Symbol;Acc:43]
CC	GO:0005829	cytosol	1.30914e-17	ENSG00000235715	PSMB8	proteasome (prosome, macropain) subunit, beta type, 8 [Source:HGNC Symbol;Acc:9545]
CC	GO:0005829	cytosol	1.30914e-17	ENSG00000236443	PSMB8	proteasome (prosome, macropain) subunit, beta type, 8 [Source:HGNC Symbol;Acc:9545]
CC	GO:0005829	cytosol	1.30914e-17	ENSG00000262634	SKA1	spindle and kinetochore associated complex subunit 1 [Source:HGNC Symbol;Acc:28109]
CC	GO:0032991	macromolecular complex	1.41168e-17	ENSG00000010292	NCAPD2	non-SMC condensin I complex, subunit D2 [Source:HGNC Symbol;Acc:24305]
CC	GO:0032991	macromolecular complex	1.41168e-17	ENSG00000024526	DEPDC1	DEP domain containing 1 [Source:HGNC Symbol;Acc:22949]
CC	GO:0032991	macromolecular complex	1.41168e-17	ENSG00000054654	SYNE2	spectrin repeat containing, nuclear envelope 2 [Source:HGNC Symbol;Acc:17084]
CC	GO:0032991	macromolecular complex	1.41168e-17	ENSG00000072864	NDE1	nudE nuclear distribution E homolog 1 (A. nidulans) [Source:HGNC Symbol;Acc:17619]
CC	GO:0032991	macromolecular complex	1.41168e-17	ENSG00000076382	SPAG5	sperm associated antigen 5 [Source:HGNC Symbol;Acc:13452]
CC	GO:0032991	macromolecular complex	1.41168e-17	ENSG00000077943	ITGA8	integrin, alpha 8 [Source:HGNC Symbol;Acc:6144]
CC	GO:0032991	macromolecular complex	1.41168e-17	ENSG00000079616	KIF22	kinesin family member 22 [Source:HGNC Symbol;Acc:6391]
CC	GO:0032991	macromolecular complex	1.41168e-17	ENSG00000080986	NDC80	NDC80 kinetochore complex component [Source:HGNC Symbol;Acc:16909]
CC	GO:0032991	macromolecular complex	1.41168e-17	ENSG00000087586	AURKA	aurora kinase A [Source:HGNC Symbol;Acc:11393]
CC	GO:0032991	macromolecular complex	1.41168e-17	ENSG00000088325	TPX2	TPX2, microtubule-associated, homolog (Xenopus laevis) [Source:HGNC Symbol;Acc:1249]
CC	GO:0032991	macromolecular complex	1.41168e-17	ENSG00000089685	BIRC5	baculoviral IAP repeat containing 5 [Source:HGNC Symbol;Acc:593]
CC	GO:0032991	macromolecular complex	1.41168e-17	ENSG00000090889	KIF4A	kinesin family member 4A [Source:HGNC Symbol;Acc:13339]
CC	GO:0032991	macromolecular complex	1.41168e-17	ENSG00000100297	MCM5	minichromosome maintenance complex component 5 [Source:HGNC Symbol;Acc:6948]
CC	GO:0032991	macromolecular complex	1.41168e-17	ENSG00000100479	POLE2	polymerase (DNA directed), epsilon 2, accessory subunit [Source:HGNC Symbol;Acc:9178]
CC	GO:0032991	macromolecular complex	1.41168e-17	ENSG00000101868	POLA1	polymerase (DNA directed), alpha 1, catalytic subunit [Source:HGNC Symbol;Acc:9173]
CC	GO:0032991	macromolecular complex	1.41168e-17	ENSG00000102384	CENPI	centromere protein I [Source:HGNC Symbol;Acc:3968]
CC	GO:0032991	macromolecular complex	1.41168e-17	ENSG00000104738	MCM4	minichromosome maintenance complex component 4 [Source:HGNC Symbol;Acc:6947]
CC	GO:0032991	macromolecular complex	1.41168e-17	ENSG00000106462	EZH2	enhancer of zeste homolog 2 (Drosophila) [Source:HGNC Symbol;Acc:3527]
CC	GO:0032991	macromolecular complex	1.41168e-17	ENSG00000109805	NCAPG	non-SMC condensin I complex, subunit G [Source:HGNC Symbol;Acc:24304]
CC	GO:0032991	macromolecular complex	1.41168e-17	ENSG00000111206	FOXM1	forkhead box M1 [Source:HGNC Symbol;Acc:3818]
CC	GO:0032991	macromolecular complex	1.41168e-17	ENSG00000112984	KIF20A	kinesin family member 20A [Source:HGNC Symbol;Acc:9787]
CC	GO:0032991	macromolecular complex	1.41168e-17	ENSG00000113368	LMNB1	lamin B1 [Source:HGNC Symbol;Acc:6637]
CC	GO:0032991	macromolecular complex	1.41168e-17	ENSG00000113810	SMC4	structural maintenance of chromosomes 4 [Source:HGNC Symbol;Acc:14013]
CC	GO:0032991	macromolecular complex	1.41168e-17	ENSG00000114346	ECT2	epithelial cell transforming sequence 2 oncogene [Source:HGNC Symbol;Acc:3155]
CC	GO:0032991	macromolecular complex	1.41168e-17	ENSG00000115163	CENPA	centromere protein A [Source:HGNC Symbol;Acc:1851]
CC	GO:0032991	macromolecular complex	1.41168e-17	ENSG00000117399	CDC20	cell division cycle 20 [Source:HGNC Symbol;Acc:1723]
CC	GO:0032991	macromolecular complex	1.41168e-17	ENSG00000117650	NEK2	NIMA-related kinase 2 [Source:HGNC Symbol;Acc:7745]
CC	GO:0032991	macromolecular complex	1.41168e-17	ENSG00000117724	CENPF	centromere protein F, 350/400kDa [Source:HGNC Symbol;Acc:1857]
CC	GO:0032991	macromolecular complex	1.41168e-17	ENSG00000118193	KIF14	kinesin family member 14 [Source:HGNC Symbol;Acc:19181]
CC	GO:0032991	macromolecular complex	1.41168e-17	ENSG00000120699	EXOSC8	exosome component 8 [Source:HGNC Symbol;Acc:17035]
CC	GO:0032991	macromolecular complex	1.41168e-17	ENSG00000120885	CLU	clusterin [Source:HGNC Symbol;Acc:2095]
CC	GO:0032991	macromolecular complex	1.41168e-17	ENSG00000121152	NCAPH	non-SMC condensin I complex, subunit H [Source:HGNC Symbol;Acc:1112]
CC	GO:0032991	macromolecular complex	1.41168e-17	ENSG00000121621	KIF18A	kinesin family member 18A [Source:HGNC Symbol;Acc:29441]
CC	GO:0032991	macromolecular complex	1.41168e-17	ENSG00000123219	CENPK	centromere protein K [Source:HGNC Symbol;Acc:29479]
CC	GO:0032991	macromolecular complex	1.41168e-17	ENSG00000123485	HJURP	Holliday junction recognition protein [Source:HGNC Symbol;Acc:25444]
CC	GO:0032991	macromolecular complex	1.41168e-17	ENSG00000124693	HIST1H3B	histone cluster 1, H3b [Source:HGNC Symbol;Acc:4776]
CC	GO:0032991	macromolecular complex	1.41168e-17	ENSG00000125885	MCM8	minichromosome maintenance complex component 8 [Source:HGNC Symbol;Acc:16147]
CC	GO:0032991	macromolecular complex	1.41168e-17	ENSG00000127337	YEATS4	YEATS domain containing 4 [Source:HGNC Symbol;Acc:24859]
CC	GO:0032991	macromolecular complex	1.41168e-17	ENSG00000129173	E2F8	E2F transcription factor 8 [Source:HGNC Symbol;Acc:24727]
CC	GO:0032991	macromolecular complex	1.41168e-17	ENSG00000129810	SGOL1	shugoshin-like 1 (S. pombe) [Source:HGNC Symbol;Acc:25088]
CC	GO:0032991	macromolecular complex	1.41168e-17	ENSG00000131747	TOP2A	topoisomerase (DNA) II alpha 170kDa [Source:HGNC Symbol;Acc:11989]
CC	GO:0032991	macromolecular complex	1.41168e-17	ENSG00000132109	TRIM21	tripartite motif containing 21 [Source:HGNC Symbol;Acc:11312]
CC	GO:0032991	macromolecular complex	1.41168e-17	ENSG00000134057	CCNB1	cyclin B1 [Source:HGNC Symbol;Acc:1579]
CC	GO:0032991	macromolecular complex	1.41168e-17	ENSG00000134690	CDCA8	cell division cycle associated 8 [Source:HGNC Symbol;Acc:14629]
CC	GO:0032991	macromolecular complex	1.41168e-17	ENSG00000135679	MDM2	MDM2 oncogene, E3 ubiquitin protein ligase [Source:HGNC Symbol;Acc:6973]
CC	GO:0032991	macromolecular complex	1.41168e-17	ENSG00000136108	CKAP2	cytoskeleton associated protein 2 [Source:HGNC Symbol;Acc:1990]
CC	GO:0032991	macromolecular complex	1.41168e-17	ENSG00000136628	EPRS	glutamyl-prolyl-tRNA synthetase [Source:HGNC Symbol;Acc:3418]
CC	GO:0032991	macromolecular complex	1.41168e-17	ENSG00000136824	SMC2	structural maintenance of chromosomes 2 [Source:HGNC Symbol;Acc:14011]
CC	GO:0032991	macromolecular complex	1.41168e-17	ENSG00000137449	CPEB2	cytoplasmic polyadenylation element binding protein 2 [Source:HGNC Symbol;Acc:21745]
CC	GO:0032991	macromolecular complex	1.41168e-17	ENSG00000137804	NUSAP1	nucleolar and spindle associated protein 1 [Source:HGNC Symbol;Acc:18538]
CC	GO:0032991	macromolecular complex	1.41168e-17	ENSG00000137807	KIF23	kinesin family member 23 [Source:HGNC Symbol;Acc:6392]
CC	GO:0032991	macromolecular complex	1.41168e-17	ENSG00000137812	CASC5	cancer susceptibility candidate 5 [Source:HGNC Symbol;Acc:24054]
CC	GO:0032991	macromolecular complex	1.41168e-17	ENSG00000138035	PNPT1	polyribonucleotide nucleotidyltransferase 1 [Source:HGNC Symbol;Acc:23166]
CC	GO:0032991	macromolecular complex	1.41168e-17	ENSG00000138160	KIF11	kinesin family member 11 [Source:HGNC Symbol;Acc:6388]
CC	GO:0032991	macromolecular complex	1.41168e-17	ENSG00000138182	KIF20B	kinesin family member 20B [Source:HGNC Symbol;Acc:7212]
CC	GO:0032991	macromolecular complex	1.41168e-17	ENSG00000138346	DNA2	DNA replication helicase/nuclease 2 [Source:HGNC Symbol;Acc:2939]
CC	GO:0032991	macromolecular complex	1.41168e-17	ENSG00000138778	CENPE	centromere protein E, 312kDa [Source:HGNC Symbol;Acc:1856]
CC	GO:0032991	macromolecular complex	1.41168e-17	ENSG00000139354	GAS2L3	growth arrest-specific 2 like 3 [Source:HGNC Symbol;Acc:27475]
CC	GO:0032991	macromolecular complex	1.41168e-17	ENSG00000142945	KIF2C	kinesin family member 2C [Source:HGNC Symbol;Acc:6393]
CC	GO:0032991	macromolecular complex	1.41168e-17	ENSG00000143228	NUF2	NUF2, NDC80 kinetochore complex component [Source:HGNC Symbol;Acc:14621]
CC	GO:0032991	macromolecular complex	1.41168e-17	ENSG00000143476	DTL	denticleless E3 ubiquitin protein ligase homolog (Drosophila) [Source:HGNC Symbol;Acc:30288]
CC	GO:0032991	macromolecular complex	1.41168e-17	ENSG00000151849	CENPJ	centromere protein J [Source:HGNC Symbol;Acc:17272]
CC	GO:0032991	macromolecular complex	1.41168e-17	ENSG00000152689	RASGRP3	RAS guanyl releasing protein 3 (calcium and DAG-regulated) [Source:HGNC Symbol;Acc:14545]
CC	GO:0032991	macromolecular complex	1.41168e-17	ENSG00000153044	CENPH	centromere protein H [Source:HGNC Symbol;Acc:17268]
CC	GO:0032991	macromolecular complex	1.41168e-17	ENSG00000154839	SKA1	spindle and kinetochore associated complex subunit 1 [Source:HGNC Symbol;Acc:28109]
CC	GO:0032991	macromolecular complex	1.41168e-17	ENSG00000156970	BUB1B	BUB1 mitotic checkpoint serine/threonine kinase B [Source:HGNC Symbol;Acc:1149]
CC	GO:0032991	macromolecular complex	1.41168e-17	ENSG00000158373	HIST1H2BD	histone cluster 1, H2bd [Source:HGNC Symbol;Acc:4747]
CC	GO:0032991	macromolecular complex	1.41168e-17	ENSG00000160710	ADAR	adenosine deaminase, RNA-specific [Source:HGNC Symbol;Acc:225]
CC	GO:0032991	macromolecular complex	1.41168e-17	ENSG00000161888	SPC24	SPC24, NDC80 kinetochore complex component [Source:HGNC Symbol;Acc:26913]
CC	GO:0032991	macromolecular complex	1.41168e-17	ENSG00000163808	KIF15	kinesin family member 15 [Source:HGNC Symbol;Acc:17273]
CC	GO:0032991	macromolecular complex	1.41168e-17	ENSG00000164109	MAD2L1	MAD2 mitotic arrest deficient-like 1 (yeast) [Source:HGNC Symbol;Acc:6763]
CC	GO:0032991	macromolecular complex	1.41168e-17	ENSG00000165480	SKA3	spindle and kinetochore associated complex subunit 3 [Source:HGNC Symbol;Acc:20262]
CC	GO:0032991	macromolecular complex	1.41168e-17	ENSG00000166508	MCM7	minichromosome maintenance complex component 7 [Source:HGNC Symbol;Acc:6950]
CC	GO:0032991	macromolecular complex	1.41168e-17	ENSG00000166851	PLK1	polo-like kinase 1 [Source:HGNC Symbol;Acc:9077]
CC	GO:0032991	macromolecular complex	1.41168e-17	ENSG00000166896	XRCC6BP1	XRCC6 binding protein 1 [Source:HGNC Symbol;Acc:29452]
CC	GO:0032991	macromolecular complex	1.41168e-17	ENSG00000168394	TAP1	transporter 1, ATP-binding cassette, sub-family B (MDR/TAP) [Source:HGNC Symbol;Acc:43]
CC	GO:0032991	macromolecular complex	1.41168e-17	ENSG00000169679	BUB1	BUB1 mitotic checkpoint serine/threonine kinase [Source:HGNC Symbol;Acc:1148]
CC	GO:0032991	macromolecular complex	1.41168e-17	ENSG00000169760	NLGN1	neuroligin 1 [Source:HGNC Symbol;Acc:14291]
CC	GO:0032991	macromolecular complex	1.41168e-17	ENSG00000170312	CDK1	cyclin-dependent kinase 1 [Source:HGNC Symbol;Acc:1722]
CC	GO:0032991	macromolecular complex	1.41168e-17	ENSG00000175063	UBE2C	ubiquitin-conjugating enzyme E2C [Source:HGNC Symbol;Acc:15937]
CC	GO:0032991	macromolecular complex	1.41168e-17	ENSG00000176619	LMNB2	lamin B2 [Source:HGNC Symbol;Acc:6638]
CC	GO:0032991	macromolecular complex	1.41168e-17	ENSG00000178999	AURKB	aurora kinase B [Source:HGNC Symbol;Acc:11390]
CC	GO:0032991	macromolecular complex	1.41168e-17	ENSG00000180596	HIST1H2BC	histone cluster 1, H2bc [Source:HGNC Symbol;Acc:4757]
CC	GO:0032991	macromolecular complex	1.41168e-17	ENSG00000182217	HIST2H4B	histone cluster 2, H4b [Source:HGNC Symbol;Acc:29607]
CC	GO:0032991	macromolecular complex	1.41168e-17	ENSG00000182572	HIST1H3I	histone cluster 1, H3i [Source:HGNC Symbol;Acc:4771]
CC	GO:0032991	macromolecular complex	1.41168e-17	ENSG00000183486	MX2	myxovirus (influenza virus) resistance 2 (mouse) [Source:HGNC Symbol;Acc:7533]
CC	GO:0032991	macromolecular complex	1.41168e-17	ENSG00000183598	HIST2H3D	histone cluster 2, H3d [Source:HGNC Symbol;Acc:25311]
CC	GO:0032991	macromolecular complex	1.41168e-17	ENSG00000184270	HIST2H2AB	histone cluster 2, H2ab [Source:HGNC Symbol;Acc:20508]
CC	GO:0032991	macromolecular complex	1.41168e-17	ENSG00000184357	HIST1H1B	histone cluster 1, H1b [Source:HGNC Symbol;Acc:4719]
CC	GO:0032991	macromolecular complex	1.41168e-17	ENSG00000184445	KNTC1	kinetochore associated 1 [Source:HGNC Symbol;Acc:17255]
CC	GO:0032991	macromolecular complex	1.41168e-17	ENSG00000184575	XPOT	exportin, tRNA [Source:HGNC Symbol;Acc:12826]
CC	GO:0032991	macromolecular complex	1.41168e-17	ENSG00000186638	KIF24	kinesin family member 24 [Source:HGNC Symbol;Acc:19916]
CC	GO:0032991	macromolecular complex	1.41168e-17	ENSG00000188486	H2AFX	H2A histone family, member X [Source:HGNC Symbol;Acc:4739]
CC	GO:0032991	macromolecular complex	1.41168e-17	ENSG00000188987	HIST1H4D	histone cluster 1, H4d [Source:HGNC Symbol;Acc:4782]
CC	GO:0032991	macromolecular complex	1.41168e-17	ENSG00000189060	H1F0	H1 histone family, member 0 [Source:HGNC Symbol;Acc:4714]
CC	GO:0032991	macromolecular complex	1.41168e-17	ENSG00000196116	TDRD7	tudor domain containing 7 [Source:HGNC Symbol;Acc:30831]
CC	GO:0032991	macromolecular complex	1.41168e-17	ENSG00000196226	HIST1H2BB	histone cluster 1, H2bb [Source:HGNC Symbol;Acc:4751]
CC	GO:0032991	macromolecular complex	1.41168e-17	ENSG00000196374	HIST1H2BM	histone cluster 1, H2bm [Source:HGNC Symbol;Acc:4750]
CC	GO:0032991	macromolecular complex	1.41168e-17	ENSG00000196747	HIST1H2AI	histone cluster 1, H2ai [Source:HGNC Symbol;Acc:4725]
CC	GO:0032991	macromolecular complex	1.41168e-17	ENSG00000196966	HIST1H3E	histone cluster 1, H3e [Source:HGNC Symbol;Acc:4769]
CC	GO:0032991	macromolecular complex	1.41168e-17	ENSG00000198901	PRC1	protein regulator of cytokinesis 1 [Source:HGNC Symbol;Acc:9341]
CC	GO:0032991	macromolecular complex	1.41168e-17	ENSG00000203760	CENPW	centromere protein W [Source:HGNC Symbol;Acc:21488]
CC	GO:0032991	macromolecular complex	1.41168e-17	ENSG00000204264	PSMB8	proteasome (prosome, macropain) subunit, beta type, 8 [Source:HGNC Symbol;Acc:9545]
CC	GO:0032991	macromolecular complex	1.41168e-17	ENSG00000204267	TAP2	transporter 2, ATP-binding cassette, sub-family B (MDR/TAP) [Source:HGNC Symbol;Acc:44]
CC	GO:0032991	macromolecular complex	1.41168e-17	ENSG00000204592	HLA-E	major histocompatibility complex, class I, E [Source:HGNC Symbol;Acc:4962]
CC	GO:0032991	macromolecular complex	1.41168e-17	ENSG00000206235	TAP2	transporter 2, ATP-binding cassette, sub-family B (MDR/TAP) [Source:HGNC Symbol;Acc:44]
CC	GO:0032991	macromolecular complex	1.41168e-17	ENSG00000206297	TAP1	transporter 1, ATP-binding cassette, sub-family B (MDR/TAP) [Source:HGNC Symbol;Acc:43]
CC	GO:0032991	macromolecular complex	1.41168e-17	ENSG00000206298	PSMB8	proteasome (prosome, macropain) subunit, beta type, 8 [Source:HGNC Symbol;Acc:9545]
CC	GO:0032991	macromolecular complex	1.41168e-17	ENSG00000206299	TAP2	transporter 2, ATP-binding cassette, sub-family B (MDR/TAP) [Source:HGNC Symbol;Acc:44]
CC	GO:0032991	macromolecular complex	1.41168e-17	ENSG00000206493	HLA-E	major histocompatibility complex, class I, E [Source:HGNC Symbol;Acc:4962]
CC	GO:0032991	macromolecular complex	1.41168e-17	ENSG00000223481	TAP2	transporter 2, ATP-binding cassette, sub-family B (MDR/TAP) [Source:HGNC Symbol;Acc:44]
CC	GO:0032991	macromolecular complex	1.41168e-17	ENSG00000224212	TAP1	transporter 1, ATP-binding cassette, sub-family B (MDR/TAP) [Source:HGNC Symbol;Acc:43]
CC	GO:0032991	macromolecular complex	1.41168e-17	ENSG00000225201	HLA-E	major histocompatibility complex, class I, E [Source:HGNC Symbol;Acc:4962]
CC	GO:0032991	macromolecular complex	1.41168e-17	ENSG00000225967	TAP2	transporter 2, ATP-binding cassette, sub-family B (MDR/TAP) [Source:HGNC Symbol;Acc:44]
CC	GO:0032991	macromolecular complex	1.41168e-17	ENSG00000226173	TAP1	transporter 1, ATP-binding cassette, sub-family B (MDR/TAP) [Source:HGNC Symbol;Acc:43]
CC	GO:0032991	macromolecular complex	1.41168e-17	ENSG00000226201	PSMB8	proteasome (prosome, macropain) subunit, beta type, 8 [Source:HGNC Symbol;Acc:9545]
CC	GO:0032991	macromolecular complex	1.41168e-17	ENSG00000226650	KIF4B	kinesin family member 4B [Source:HGNC Symbol;Acc:6322]
CC	GO:0032991	macromolecular complex	1.41168e-17	ENSG00000227816	TAP1	transporter 1, ATP-binding cassette, sub-family B (MDR/TAP) [Source:HGNC Symbol;Acc:43]
CC	GO:0032991	macromolecular complex	1.41168e-17	ENSG00000228582	TAP2	transporter 2, ATP-binding cassette, sub-family B (MDR/TAP) [Source:HGNC Symbol;Acc:44]
CC	GO:0032991	macromolecular complex	1.41168e-17	ENSG00000229252	HLA-E	major histocompatibility complex, class I, E [Source:HGNC Symbol;Acc:4962]
CC	GO:0032991	macromolecular complex	1.41168e-17	ENSG00000230034	PSMB8	proteasome (prosome, macropain) subunit, beta type, 8 [Source:HGNC Symbol;Acc:9545]
CC	GO:0032991	macromolecular complex	1.41168e-17	ENSG00000230254	HLA-E	major histocompatibility complex, class I, E [Source:HGNC Symbol;Acc:4962]
CC	GO:0032991	macromolecular complex	1.41168e-17	ENSG00000230669	PSMB8	proteasome (prosome, macropain) subunit, beta type, 8 [Source:HGNC Symbol;Acc:9545]
CC	GO:0032991	macromolecular complex	1.41168e-17	ENSG00000230705	TAP1	transporter 1, ATP-binding cassette, sub-family B (MDR/TAP) [Source:HGNC Symbol;Acc:43]
CC	GO:0032991	macromolecular complex	1.41168e-17	ENSG00000231631	PSMB8	proteasome (prosome, macropain) subunit, beta type, 8 [Source:HGNC Symbol;Acc:9545]
CC	GO:0032991	macromolecular complex	1.41168e-17	ENSG00000232326	TAP2	transporter 2, ATP-binding cassette, sub-family B (MDR/TAP) [Source:HGNC Symbol;Acc:44]
CC	GO:0032991	macromolecular complex	1.41168e-17	ENSG00000232367	TAP1	transporter 1, ATP-binding cassette, sub-family B (MDR/TAP) [Source:HGNC Symbol;Acc:43]
CC	GO:0032991	macromolecular complex	1.41168e-17	ENSG00000233904	HLA-E	major histocompatibility complex, class I, E [Source:HGNC Symbol;Acc:4962]
CC	GO:0032991	macromolecular complex	1.41168e-17	ENSG00000235715	PSMB8	proteasome (prosome, macropain) subunit, beta type, 8 [Source:HGNC Symbol;Acc:9545]
CC	GO:0032991	macromolecular complex	1.41168e-17	ENSG00000236443	PSMB8	proteasome (prosome, macropain) subunit, beta type, 8 [Source:HGNC Symbol;Acc:9545]
CC	GO:0032991	macromolecular complex	1.41168e-17	ENSG00000236632	HLA-E	major histocompatibility complex, class I, E [Source:HGNC Symbol;Acc:4962]
CC	GO:0032991	macromolecular complex	1.41168e-17	ENSG00000237599	TAP2	transporter 2, ATP-binding cassette, sub-family B (MDR/TAP) [Source:HGNC Symbol;Acc:44]
CC	GO:0032991	macromolecular complex	1.41168e-17	ENSG00000250264	TAP2	Uncharacterized protein [Source:UniProtKB/TrEMBL;Acc:E7ENX8]
CC	GO:0032991	macromolecular complex	1.41168e-17	ENSG00000256018	HIST1H3G	histone cluster 1, H3g [Source:HGNC Symbol;Acc:4772]
CC	GO:0032991	macromolecular complex	1.41168e-17	ENSG00000262145	XRCC6BP1	XRCC6 binding protein 1 [Source:HGNC Symbol;Acc:29452]
CC	GO:0032991	macromolecular complex	1.41168e-17	ENSG00000262634	SKA1	spindle and kinetochore associated complex subunit 1 [Source:HGNC Symbol;Acc:28109]
CC	GO:0032991	macromolecular complex	1.41168e-17	ENSG00000263965	HIST2H2AB	histone cluster 2, H2ab [Source:HGNC Symbol;Acc:20508]
CC	GO:0032991	macromolecular complex	1.41168e-17	ENSG00000265133	HIST2H3D	histone cluster 2, H3d [Source:HGNC Symbol;Acc:25311]
BP	GO:0002709	regulation of T cell mediated immunity	2.12016e-17	ENSG00000134321	RSAD2	radical S-adenosyl methionine domain containing 2 [Source:HGNC Symbol;Acc:30908]
BP	GO:0002709	regulation of T cell mediated immunity	2.12016e-17	ENSG00000168394	TAP1	transporter 1, ATP-binding cassette, sub-family B (MDR/TAP) [Source:HGNC Symbol;Acc:43]
BP	GO:0002709	regulation of T cell mediated immunity	2.12016e-17	ENSG00000204267	TAP2	transporter 2, ATP-binding cassette, sub-family B (MDR/TAP) [Source:HGNC Symbol;Acc:44]
BP	GO:0002709	regulation of T cell mediated immunity	2.12016e-17	ENSG00000206235	TAP2	transporter 2, ATP-binding cassette, sub-family B (MDR/TAP) [Source:HGNC Symbol;Acc:44]
BP	GO:0002709	regulation of T cell mediated immunity	2.12016e-17	ENSG00000206297	TAP1	transporter 1, ATP-binding cassette, sub-family B (MDR/TAP) [Source:HGNC Symbol;Acc:43]
BP	GO:0002709	regulation of T cell mediated immunity	2.12016e-17	ENSG00000206299	TAP2	transporter 2, ATP-binding cassette, sub-family B (MDR/TAP) [Source:HGNC Symbol;Acc:44]
BP	GO:0002709	regulation of T cell mediated immunity	2.12016e-17	ENSG00000223481	TAP2	transporter 2, ATP-binding cassette, sub-family B (MDR/TAP) [Source:HGNC Symbol;Acc:44]
BP	GO:0002709	regulation of T cell mediated immunity	2.12016e-17	ENSG00000224212	TAP1	transporter 1, ATP-binding cassette, sub-family B (MDR/TAP) [Source:HGNC Symbol;Acc:43]
BP	GO:0002709	regulation of T cell mediated immunity	2.12016e-17	ENSG00000225967	TAP2	transporter 2, ATP-binding cassette, sub-family B (MDR/TAP) [Source:HGNC Symbol;Acc:44]
BP	GO:0002709	regulation of T cell mediated immunity	2.12016e-17	ENSG00000226173	TAP1	transporter 1, ATP-binding cassette, sub-family B (MDR/TAP) [Source:HGNC Symbol;Acc:43]
BP	GO:0002709	regulation of T cell mediated immunity	2.12016e-17	ENSG00000227816	TAP1	transporter 1, ATP-binding cassette, sub-family B (MDR/TAP) [Source:HGNC Symbol;Acc:43]
BP	GO:0002709	regulation of T cell mediated immunity	2.12016e-17	ENSG00000228582	TAP2	transporter 2, ATP-binding cassette, sub-family B (MDR/TAP) [Source:HGNC Symbol;Acc:44]
BP	GO:0002709	regulation of T cell mediated immunity	2.12016e-17	ENSG00000230705	TAP1	transporter 1, ATP-binding cassette, sub-family B (MDR/TAP) [Source:HGNC Symbol;Acc:43]
BP	GO:0002709	regulation of T cell mediated immunity	2.12016e-17	ENSG00000232326	TAP2	transporter 2, ATP-binding cassette, sub-family B (MDR/TAP) [Source:HGNC Symbol;Acc:44]
BP	GO:0002709	regulation of T cell mediated immunity	2.12016e-17	ENSG00000232367	TAP1	transporter 1, ATP-binding cassette, sub-family B (MDR/TAP) [Source:HGNC Symbol;Acc:43]
BP	GO:0002709	regulation of T cell mediated immunity	2.12016e-17	ENSG00000237599	TAP2	transporter 2, ATP-binding cassette, sub-family B (MDR/TAP) [Source:HGNC Symbol;Acc:44]
BP	GO:0031343	positive regulation of cell killing	2.01195e-16	ENSG00000168394	TAP1	transporter 1, ATP-binding cassette, sub-family B (MDR/TAP) [Source:HGNC Symbol;Acc:43]
BP	GO:0031343	positive regulation of cell killing	2.01195e-16	ENSG00000204267	TAP2	transporter 2, ATP-binding cassette, sub-family B (MDR/TAP) [Source:HGNC Symbol;Acc:44]
BP	GO:0031343	positive regulation of cell killing	2.01195e-16	ENSG00000206235	TAP2	transporter 2, ATP-binding cassette, sub-family B (MDR/TAP) [Source:HGNC Symbol;Acc:44]
BP	GO:0031343	positive regulation of cell killing	2.01195e-16	ENSG00000206297	TAP1	transporter 1, ATP-binding cassette, sub-family B (MDR/TAP) [Source:HGNC Symbol;Acc:43]
BP	GO:0031343	positive regulation of cell killing	2.01195e-16	ENSG00000206299	TAP2	transporter 2, ATP-binding cassette, sub-family B (MDR/TAP) [Source:HGNC Symbol;Acc:44]
BP	GO:0031343	positive regulation of cell killing	2.01195e-16	ENSG00000223481	TAP2	transporter 2, ATP-binding cassette, sub-family B (MDR/TAP) [Source:HGNC Symbol;Acc:44]
BP	GO:0031343	positive regulation of cell killing	2.01195e-16	ENSG00000224212	TAP1	transporter 1, ATP-binding cassette, sub-family B (MDR/TAP) [Source:HGNC Symbol;Acc:43]
BP	GO:0031343	positive regulation of cell killing	2.01195e-16	ENSG00000225967	TAP2	transporter 2, ATP-binding cassette, sub-family B (MDR/TAP) [Source:HGNC Symbol;Acc:44]
BP	GO:0031343	positive regulation of cell killing	2.01195e-16	ENSG00000226173	TAP1	transporter 1, ATP-binding cassette, sub-family B (MDR/TAP) [Source:HGNC Symbol;Acc:43]
BP	GO:0031343	positive regulation of cell killing	2.01195e-16	ENSG00000227816	TAP1	transporter 1, ATP-binding cassette, sub-family B (MDR/TAP) [Source:HGNC Symbol;Acc:43]
BP	GO:0031343	positive regulation of cell killing	2.01195e-16	ENSG00000228582	TAP2	transporter 2, ATP-binding cassette, sub-family B (MDR/TAP) [Source:HGNC Symbol;Acc:44]
BP	GO:0031343	positive regulation of cell killing	2.01195e-16	ENSG00000230705	TAP1	transporter 1, ATP-binding cassette, sub-family B (MDR/TAP) [Source:HGNC Symbol;Acc:43]
BP	GO:0031343	positive regulation of cell killing	2.01195e-16	ENSG00000232326	TAP2	transporter 2, ATP-binding cassette, sub-family B (MDR/TAP) [Source:HGNC Symbol;Acc:44]
BP	GO:0031343	positive regulation of cell killing	2.01195e-16	ENSG00000232367	TAP1	transporter 1, ATP-binding cassette, sub-family B (MDR/TAP) [Source:HGNC Symbol;Acc:43]
BP	GO:0031343	positive regulation of cell killing	2.01195e-16	ENSG00000237599	TAP2	transporter 2, ATP-binding cassette, sub-family B (MDR/TAP) [Source:HGNC Symbol;Acc:44]
CC	GO:0000786	nucleosome	2.09513e-16	ENSG00000115163	CENPA	centromere protein A [Source:HGNC Symbol;Acc:1851]
CC	GO:0000786	nucleosome	2.09513e-16	ENSG00000124693	HIST1H3B	histone cluster 1, H3b [Source:HGNC Symbol;Acc:4776]
CC	GO:0000786	nucleosome	2.09513e-16	ENSG00000158373	HIST1H2BD	histone cluster 1, H2bd [Source:HGNC Symbol;Acc:4747]
CC	GO:0000786	nucleosome	2.09513e-16	ENSG00000180596	HIST1H2BC	histone cluster 1, H2bc [Source:HGNC Symbol;Acc:4757]
CC	GO:0000786	nucleosome	2.09513e-16	ENSG00000182217	HIST2H4B	histone cluster 2, H4b [Source:HGNC Symbol;Acc:29607]
CC	GO:0000786	nucleosome	2.09513e-16	ENSG00000182572	HIST1H3I	histone cluster 1, H3i [Source:HGNC Symbol;Acc:4771]
CC	GO:0000786	nucleosome	2.09513e-16	ENSG00000183598	HIST2H3D	histone cluster 2, H3d [Source:HGNC Symbol;Acc:25311]
CC	GO:0000786	nucleosome	2.09513e-16	ENSG00000184270	HIST2H2AB	histone cluster 2, H2ab [Source:HGNC Symbol;Acc:20508]
CC	GO:0000786	nucleosome	2.09513e-16	ENSG00000184357	HIST1H1B	histone cluster 1, H1b [Source:HGNC Symbol;Acc:4719]
CC	GO:0000786	nucleosome	2.09513e-16	ENSG00000188486	H2AFX	H2A histone family, member X [Source:HGNC Symbol;Acc:4739]
CC	GO:0000786	nucleosome	2.09513e-16	ENSG00000188987	HIST1H4D	histone cluster 1, H4d [Source:HGNC Symbol;Acc:4782]
CC	GO:0000786	nucleosome	2.09513e-16	ENSG00000189060	H1F0	H1 histone family, member 0 [Source:HGNC Symbol;Acc:4714]
CC	GO:0000786	nucleosome	2.09513e-16	ENSG00000196226	HIST1H2BB	histone cluster 1, H2bb [Source:HGNC Symbol;Acc:4751]
CC	GO:0000786	nucleosome	2.09513e-16	ENSG00000196374	HIST1H2BM	histone cluster 1, H2bm [Source:HGNC Symbol;Acc:4750]
CC	GO:0000786	nucleosome	2.09513e-16	ENSG00000196747	HIST1H2AI	histone cluster 1, H2ai [Source:HGNC Symbol;Acc:4725]
CC	GO:0000786	nucleosome	2.09513e-16	ENSG00000196966	HIST1H3E	histone cluster 1, H3e [Source:HGNC Symbol;Acc:4769]
CC	GO:0000786	nucleosome	2.09513e-16	ENSG00000256018	HIST1H3G	histone cluster 1, H3g [Source:HGNC Symbol;Acc:4772]
CC	GO:0000786	nucleosome	2.09513e-16	ENSG00000263965	HIST2H2AB	histone cluster 2, H2ab [Source:HGNC Symbol;Acc:20508]
CC	GO:0000786	nucleosome	2.09513e-16	ENSG00000265133	HIST2H3D	histone cluster 2, H3d [Source:HGNC Symbol;Acc:25311]
MF	GO:0005524	ATP binding	3.18483e-16	ENSG00000051341	POLQ	polymerase (DNA directed), theta [Source:HGNC Symbol;Acc:9186]
MF	GO:0005524	ATP binding	3.18483e-16	ENSG00000055332	EIF2AK2	eukaryotic translation initiation factor 2-alpha kinase 2 [Source:HGNC Symbol;Acc:9437]
MF	GO:0005524	ATP binding	3.18483e-16	ENSG00000071539	TRIP13	thyroid hormone receptor interactor 13 [Source:HGNC Symbol;Acc:12307]
MF	GO:0005524	ATP binding	3.18483e-16	ENSG00000077152	UBE2T	ubiquitin-conjugating enzyme E2T (putative) [Source:HGNC Symbol;Acc:25009]
MF	GO:0005524	ATP binding	3.18483e-16	ENSG00000079616	KIF22	kinesin family member 22 [Source:HGNC Symbol;Acc:6391]
MF	GO:0005524	ATP binding	3.18483e-16	ENSG00000087586	AURKA	aurora kinase A [Source:HGNC Symbol;Acc:11393]
MF	GO:0005524	ATP binding	3.18483e-16	ENSG00000088325	TPX2	TPX2, microtubule-associated, homolog (Xenopus laevis) [Source:HGNC Symbol;Acc:1249]
MF	GO:0005524	ATP binding	3.18483e-16	ENSG00000089127	OAS1	2'-5'-oligoadenylate synthetase 1, 40/46kDa [Source:HGNC Symbol;Acc:8086]
MF	GO:0005524	ATP binding	3.18483e-16	ENSG00000090889	KIF4A	kinesin family member 4A [Source:HGNC Symbol;Acc:13339]
MF	GO:0005524	ATP binding	3.18483e-16	ENSG00000094804	CDC6	cell division cycle 6 [Source:HGNC Symbol;Acc:1744]
MF	GO:0005524	ATP binding	3.18483e-16	ENSG00000100297	MCM5	minichromosome maintenance complex component 5 [Source:HGNC Symbol;Acc:6948]
MF	GO:0005524	ATP binding	3.18483e-16	ENSG00000104738	MCM4	minichromosome maintenance complex component 4 [Source:HGNC Symbol;Acc:6947]
MF	GO:0005524	ATP binding	3.18483e-16	ENSG00000107201	DDX58	DEAD (Asp-Glu-Ala-Asp) box polypeptide 58 [Source:HGNC Symbol;Acc:19102]
MF	GO:0005524	ATP binding	3.18483e-16	ENSG00000111331	OAS3	2'-5'-oligoadenylate synthetase 3, 100kDa [Source:HGNC Symbol;Acc:8088]
MF	GO:0005524	ATP binding	3.18483e-16	ENSG00000111335	OAS2	2'-5'-oligoadenylate synthetase 2, 69/71kDa [Source:HGNC Symbol;Acc:8087]
MF	GO:0005524	ATP binding	3.18483e-16	ENSG00000112742	TTK	TTK protein kinase [Source:HGNC Symbol;Acc:12401]
MF	GO:0005524	ATP binding	3.18483e-16	ENSG00000112984	KIF20A	kinesin family member 20A [Source:HGNC Symbol;Acc:9787]
MF	GO:0005524	ATP binding	3.18483e-16	ENSG00000113810	SMC4	structural maintenance of chromosomes 4 [Source:HGNC Symbol;Acc:14013]
MF	GO:0005524	ATP binding	3.18483e-16	ENSG00000115267	IFIH1	interferon induced with helicase C domain 1 [Source:HGNC Symbol;Acc:18873]
MF	GO:0005524	ATP binding	3.18483e-16	ENSG00000117650	NEK2	NIMA-related kinase 2 [Source:HGNC Symbol;Acc:7745]
MF	GO:0005524	ATP binding	3.18483e-16	ENSG00000118193	KIF14	kinesin family member 14 [Source:HGNC Symbol;Acc:19181]
MF	GO:0005524	ATP binding	3.18483e-16	ENSG00000119969	HELLS	helicase, lymphoid-specific [Source:HGNC Symbol;Acc:4861]
MF	GO:0005524	ATP binding	3.18483e-16	ENSG00000121621	KIF18A	kinesin family member 18A [Source:HGNC Symbol;Acc:29441]
MF	GO:0005524	ATP binding	3.18483e-16	ENSG00000122966	CIT	citron (rho-interacting, serine/threonine kinase 21) [Source:HGNC Symbol;Acc:1985]
MF	GO:0005524	ATP binding	3.18483e-16	ENSG00000125885	MCM8	minichromosome maintenance complex component 8 [Source:HGNC Symbol;Acc:16147]
MF	GO:0005524	ATP binding	3.18483e-16	ENSG00000131747	TOP2A	topoisomerase (DNA) II alpha 170kDa [Source:HGNC Symbol;Acc:11989]
MF	GO:0005524	ATP binding	3.18483e-16	ENSG00000134326	CMPK2	cytidine monophosphate (UMP-CMP) kinase 2, mitochondrial [Source:HGNC Symbol;Acc:27015]
MF	GO:0005524	ATP binding	3.18483e-16	ENSG00000136628	EPRS	glutamyl-prolyl-tRNA synthetase [Source:HGNC Symbol;Acc:3418]
MF	GO:0005524	ATP binding	3.18483e-16	ENSG00000136824	SMC2	structural maintenance of chromosomes 2 [Source:HGNC Symbol;Acc:14011]
MF	GO:0005524	ATP binding	3.18483e-16	ENSG00000137628	DDX60	DEAD (Asp-Glu-Ala-Asp) box polypeptide 60 [Source:HGNC Symbol;Acc:25942]
MF	GO:0005524	ATP binding	3.18483e-16	ENSG00000137807	KIF23	kinesin family member 23 [Source:HGNC Symbol;Acc:6392]
MF	GO:0005524	ATP binding	3.18483e-16	ENSG00000138160	KIF11	kinesin family member 11 [Source:HGNC Symbol;Acc:6388]
MF	GO:0005524	ATP binding	3.18483e-16	ENSG00000138182	KIF20B	kinesin family member 20B [Source:HGNC Symbol;Acc:7212]
MF	GO:0005524	ATP binding	3.18483e-16	ENSG00000138346	DNA2	DNA replication helicase/nuclease 2 [Source:HGNC Symbol;Acc:2939]
MF	GO:0005524	ATP binding	3.18483e-16	ENSG00000138778	CENPE	centromere protein E, 312kDa [Source:HGNC Symbol;Acc:1856]
MF	GO:0005524	ATP binding	3.18483e-16	ENSG00000142731	PLK4	polo-like kinase 4 [Source:HGNC Symbol;Acc:11397]
MF	GO:0005524	ATP binding	3.18483e-16	ENSG00000142945	KIF2C	kinesin family member 2C [Source:HGNC Symbol;Acc:6393]
MF	GO:0005524	ATP binding	3.18483e-16	ENSG00000148773	MKI67	antigen identified by monoclonal antibody Ki-67 [Source:HGNC Symbol;Acc:7107]
MF	GO:0005524	ATP binding	3.18483e-16	ENSG00000156970	BUB1B	BUB1 mitotic checkpoint serine/threonine kinase B [Source:HGNC Symbol;Acc:1149]
MF	GO:0005524	ATP binding	3.18483e-16	ENSG00000163808	KIF15	kinesin family member 15 [Source:HGNC Symbol;Acc:17273]
MF	GO:0005524	ATP binding	3.18483e-16	ENSG00000165304	MELK	maternal embryonic leucine zipper kinase [Source:HGNC Symbol;Acc:16870]
MF	GO:0005524	ATP binding	3.18483e-16	ENSG00000166508	MCM7	minichromosome maintenance complex component 7 [Source:HGNC Symbol;Acc:6950]
MF	GO:0005524	ATP binding	3.18483e-16	ENSG00000166851	PLK1	polo-like kinase 1 [Source:HGNC Symbol;Acc:9077]
MF	GO:0005524	ATP binding	3.18483e-16	ENSG00000167900	TK1	thymidine kinase 1, soluble [Source:HGNC Symbol;Acc:11830]
MF	GO:0005524	ATP binding	3.18483e-16	ENSG00000168078	PBK	PDZ binding kinase [Source:HGNC Symbol;Acc:18282]
MF	GO:0005524	ATP binding	3.18483e-16	ENSG00000168394	TAP1	transporter 1, ATP-binding cassette, sub-family B (MDR/TAP) [Source:HGNC Symbol;Acc:43]
MF	GO:0005524	ATP binding	3.18483e-16	ENSG00000169679	BUB1	BUB1 mitotic checkpoint serine/threonine kinase [Source:HGNC Symbol;Acc:1148]
MF	GO:0005524	ATP binding	3.18483e-16	ENSG00000170312	CDK1	cyclin-dependent kinase 1 [Source:HGNC Symbol;Acc:1722]
MF	GO:0005524	ATP binding	3.18483e-16	ENSG00000175063	UBE2C	ubiquitin-conjugating enzyme E2C [Source:HGNC Symbol;Acc:15937]
MF	GO:0005524	ATP binding	3.18483e-16	ENSG00000176208	ATAD5	ATPase family, AAA domain containing 5 [Source:HGNC Symbol;Acc:25752]
MF	GO:0005524	ATP binding	3.18483e-16	ENSG00000178999	AURKB	aurora kinase B [Source:HGNC Symbol;Acc:11390]
MF	GO:0005524	ATP binding	3.18483e-16	ENSG00000181381	DDX60L	DEAD (Asp-Glu-Ala-Asp) box polypeptide 60-like [Source:HGNC Symbol;Acc:26429]
MF	GO:0005524	ATP binding	3.18483e-16	ENSG00000186638	KIF24	kinesin family member 24 [Source:HGNC Symbol;Acc:19916]
MF	GO:0005524	ATP binding	3.18483e-16	ENSG00000197275	RAD54B	RAD54 homolog B (S. cerevisiae) [Source:HGNC Symbol;Acc:17228]
MF	GO:0005524	ATP binding	3.18483e-16	ENSG00000197299	BLM	Bloom syndrome, RecQ helicase-like [Source:HGNC Symbol;Acc:1058]
MF	GO:0005524	ATP binding	3.18483e-16	ENSG00000197594	ENPP1	ectonucleotide pyrophosphatase/phosphodiesterase 1 [Source:HGNC Symbol;Acc:3356]
MF	GO:0005524	ATP binding	3.18483e-16	ENSG00000204267	TAP2	transporter 2, ATP-binding cassette, sub-family B (MDR/TAP) [Source:HGNC Symbol;Acc:44]
MF	GO:0005524	ATP binding	3.18483e-16	ENSG00000206235	TAP2	transporter 2, ATP-binding cassette, sub-family B (MDR/TAP) [Source:HGNC Symbol;Acc:44]
MF	GO:0005524	ATP binding	3.18483e-16	ENSG00000206297	TAP1	transporter 1, ATP-binding cassette, sub-family B (MDR/TAP) [Source:HGNC Symbol;Acc:43]
MF	GO:0005524	ATP binding	3.18483e-16	ENSG00000206299	TAP2	transporter 2, ATP-binding cassette, sub-family B (MDR/TAP) [Source:HGNC Symbol;Acc:44]
MF	GO:0005524	ATP binding	3.18483e-16	ENSG00000223481	TAP2	transporter 2, ATP-binding cassette, sub-family B (MDR/TAP) [Source:HGNC Symbol;Acc:44]
MF	GO:0005524	ATP binding	3.18483e-16	ENSG00000224212	TAP1	transporter 1, ATP-binding cassette, sub-family B (MDR/TAP) [Source:HGNC Symbol;Acc:43]
MF	GO:0005524	ATP binding	3.18483e-16	ENSG00000224748	TAP1	transporter 1, ATP-binding cassette, sub-family B (MDR/TAP) [Source:HGNC Symbol;Acc:43]
MF	GO:0005524	ATP binding	3.18483e-16	ENSG00000225967	TAP2	transporter 2, ATP-binding cassette, sub-family B (MDR/TAP) [Source:HGNC Symbol;Acc:44]
MF	GO:0005524	ATP binding	3.18483e-16	ENSG00000226173	TAP1	transporter 1, ATP-binding cassette, sub-family B (MDR/TAP) [Source:HGNC Symbol;Acc:43]
MF	GO:0005524	ATP binding	3.18483e-16	ENSG00000226650	KIF4B	kinesin family member 4B [Source:HGNC Symbol;Acc:6322]
MF	GO:0005524	ATP binding	3.18483e-16	ENSG00000227816	TAP1	transporter 1, ATP-binding cassette, sub-family B (MDR/TAP) [Source:HGNC Symbol;Acc:43]
MF	GO:0005524	ATP binding	3.18483e-16	ENSG00000228582	TAP2	transporter 2, ATP-binding cassette, sub-family B (MDR/TAP) [Source:HGNC Symbol;Acc:44]
MF	GO:0005524	ATP binding	3.18483e-16	ENSG00000230705	TAP1	transporter 1, ATP-binding cassette, sub-family B (MDR/TAP) [Source:HGNC Symbol;Acc:43]
MF	GO:0005524	ATP binding	3.18483e-16	ENSG00000232326	TAP2	transporter 2, ATP-binding cassette, sub-family B (MDR/TAP) [Source:HGNC Symbol;Acc:44]
MF	GO:0005524	ATP binding	3.18483e-16	ENSG00000232367	TAP1	transporter 1, ATP-binding cassette, sub-family B (MDR/TAP) [Source:HGNC Symbol;Acc:43]
MF	GO:0005524	ATP binding	3.18483e-16	ENSG00000237599	TAP2	transporter 2, ATP-binding cassette, sub-family B (MDR/TAP) [Source:HGNC Symbol;Acc:44]
MF	GO:0005524	ATP binding	3.18483e-16	ENSG00000250264	TAP2	Uncharacterized protein [Source:UniProtKB/TrEMBL;Acc:E7ENX8]
BP	GO:0001910	regulation of leukocyte mediated cytotoxicity	4.29333e-16	ENSG00000090339	ICAM1	intercellular adhesion molecule 1 [Source:HGNC Symbol;Acc:5344]
BP	GO:0001910	regulation of leukocyte mediated cytotoxicity	4.29333e-16	ENSG00000168394	TAP1	transporter 1, ATP-binding cassette, sub-family B (MDR/TAP) [Source:HGNC Symbol;Acc:43]
BP	GO:0001910	regulation of leukocyte mediated cytotoxicity	4.29333e-16	ENSG00000204267	TAP2	transporter 2, ATP-binding cassette, sub-family B (MDR/TAP) [Source:HGNC Symbol;Acc:44]
BP	GO:0001910	regulation of leukocyte mediated cytotoxicity	4.29333e-16	ENSG00000206235	TAP2	transporter 2, ATP-binding cassette, sub-family B (MDR/TAP) [Source:HGNC Symbol;Acc:44]
BP	GO:0001910	regulation of leukocyte mediated cytotoxicity	4.29333e-16	ENSG00000206297	TAP1	transporter 1, ATP-binding cassette, sub-family B (MDR/TAP) [Source:HGNC Symbol;Acc:43]
BP	GO:0001910	regulation of leukocyte mediated cytotoxicity	4.29333e-16	ENSG00000206299	TAP2	transporter 2, ATP-binding cassette, sub-family B (MDR/TAP) [Source:HGNC Symbol;Acc:44]
BP	GO:0001910	regulation of leukocyte mediated cytotoxicity	4.29333e-16	ENSG00000223481	TAP2	transporter 2, ATP-binding cassette, sub-family B (MDR/TAP) [Source:HGNC Symbol;Acc:44]
BP	GO:0001910	regulation of leukocyte mediated cytotoxicity	4.29333e-16	ENSG00000224212	TAP1	transporter 1, ATP-binding cassette, sub-family B (MDR/TAP) [Source:HGNC Symbol;Acc:43]
BP	GO:0001910	regulation of leukocyte mediated cytotoxicity	4.29333e-16	ENSG00000225967	TAP2	transporter 2, ATP-binding cassette, sub-family B (MDR/TAP) [Source:HGNC Symbol;Acc:44]
BP	GO:0001910	regulation of leukocyte mediated cytotoxicity	4.29333e-16	ENSG00000226173	TAP1	transporter 1, ATP-binding cassette, sub-family B (MDR/TAP) [Source:HGNC Symbol;Acc:43]
BP	GO:0001910	regulation of leukocyte mediated cytotoxicity	4.29333e-16	ENSG00000227816	TAP1	transporter 1, ATP-binding cassette, sub-family B (MDR/TAP) [Source:HGNC Symbol;Acc:43]
BP	GO:0001910	regulation of leukocyte mediated cytotoxicity	4.29333e-16	ENSG00000228582	TAP2	transporter 2, ATP-binding cassette, sub-family B (MDR/TAP) [Source:HGNC Symbol;Acc:44]
BP	GO:0001910	regulation of leukocyte mediated cytotoxicity	4.29333e-16	ENSG00000230705	TAP1	transporter 1, ATP-binding cassette, sub-family B (MDR/TAP) [Source:HGNC Symbol;Acc:43]
BP	GO:0001910	regulation of leukocyte mediated cytotoxicity	4.29333e-16	ENSG00000232326	TAP2	transporter 2, ATP-binding cassette, sub-family B (MDR/TAP) [Source:HGNC Symbol;Acc:44]
BP	GO:0001910	regulation of leukocyte mediated cytotoxicity	4.29333e-16	ENSG00000232367	TAP1	transporter 1, ATP-binding cassette, sub-family B (MDR/TAP) [Source:HGNC Symbol;Acc:43]
BP	GO:0001910	regulation of leukocyte mediated cytotoxicity	4.29333e-16	ENSG00000237599	TAP2	transporter 2, ATP-binding cassette, sub-family B (MDR/TAP) [Source:HGNC Symbol;Acc:44]
MF	GO:0030554	adenyl nucleotide binding	2.61802e-15	ENSG00000051341	POLQ	polymerase (DNA directed), theta [Source:HGNC Symbol;Acc:9186]
MF	GO:0030554	adenyl nucleotide binding	2.61802e-15	ENSG00000055332	EIF2AK2	eukaryotic translation initiation factor 2-alpha kinase 2 [Source:HGNC Symbol;Acc:9437]
MF	GO:0030554	adenyl nucleotide binding	2.61802e-15	ENSG00000071539	TRIP13	thyroid hormone receptor interactor 13 [Source:HGNC Symbol;Acc:12307]
MF	GO:0030554	adenyl nucleotide binding	2.61802e-15	ENSG00000077152	UBE2T	ubiquitin-conjugating enzyme E2T (putative) [Source:HGNC Symbol;Acc:25009]
MF	GO:0030554	adenyl nucleotide binding	2.61802e-15	ENSG00000079616	KIF22	kinesin family member 22 [Source:HGNC Symbol;Acc:6391]
MF	GO:0030554	adenyl nucleotide binding	2.61802e-15	ENSG00000087586	AURKA	aurora kinase A [Source:HGNC Symbol;Acc:11393]
MF	GO:0030554	adenyl nucleotide binding	2.61802e-15	ENSG00000088325	TPX2	TPX2, microtubule-associated, homolog (Xenopus laevis) [Source:HGNC Symbol;Acc:1249]
MF	GO:0030554	adenyl nucleotide binding	2.61802e-15	ENSG00000089127	OAS1	2'-5'-oligoadenylate synthetase 1, 40/46kDa [Source:HGNC Symbol;Acc:8086]
MF	GO:0030554	adenyl nucleotide binding	2.61802e-15	ENSG00000090889	KIF4A	kinesin family member 4A [Source:HGNC Symbol;Acc:13339]
MF	GO:0030554	adenyl nucleotide binding	2.61802e-15	ENSG00000094804	CDC6	cell division cycle 6 [Source:HGNC Symbol;Acc:1744]
MF	GO:0030554	adenyl nucleotide binding	2.61802e-15	ENSG00000100297	MCM5	minichromosome maintenance complex component 5 [Source:HGNC Symbol;Acc:6948]
MF	GO:0030554	adenyl nucleotide binding	2.61802e-15	ENSG00000104738	MCM4	minichromosome maintenance complex component 4 [Source:HGNC Symbol;Acc:6947]
MF	GO:0030554	adenyl nucleotide binding	2.61802e-15	ENSG00000107201	DDX58	DEAD (Asp-Glu-Ala-Asp) box polypeptide 58 [Source:HGNC Symbol;Acc:19102]
MF	GO:0030554	adenyl nucleotide binding	2.61802e-15	ENSG00000111331	OAS3	2'-5'-oligoadenylate synthetase 3, 100kDa [Source:HGNC Symbol;Acc:8088]
MF	GO:0030554	adenyl nucleotide binding	2.61802e-15	ENSG00000111335	OAS2	2'-5'-oligoadenylate synthetase 2, 69/71kDa [Source:HGNC Symbol;Acc:8087]
MF	GO:0030554	adenyl nucleotide binding	2.61802e-15	ENSG00000112742	TTK	TTK protein kinase [Source:HGNC Symbol;Acc:12401]
MF	GO:0030554	adenyl nucleotide binding	2.61802e-15	ENSG00000112984	KIF20A	kinesin family member 20A [Source:HGNC Symbol;Acc:9787]
MF	GO:0030554	adenyl nucleotide binding	2.61802e-15	ENSG00000113810	SMC4	structural maintenance of chromosomes 4 [Source:HGNC Symbol;Acc:14013]
MF	GO:0030554	adenyl nucleotide binding	2.61802e-15	ENSG00000115267	IFIH1	interferon induced with helicase C domain 1 [Source:HGNC Symbol;Acc:18873]
MF	GO:0030554	adenyl nucleotide binding	2.61802e-15	ENSG00000117650	NEK2	NIMA-related kinase 2 [Source:HGNC Symbol;Acc:7745]
MF	GO:0030554	adenyl nucleotide binding	2.61802e-15	ENSG00000118193	KIF14	kinesin family member 14 [Source:HGNC Symbol;Acc:19181]
MF	GO:0030554	adenyl nucleotide binding	2.61802e-15	ENSG00000119969	HELLS	helicase, lymphoid-specific [Source:HGNC Symbol;Acc:4861]
MF	GO:0030554	adenyl nucleotide binding	2.61802e-15	ENSG00000121621	KIF18A	kinesin family member 18A [Source:HGNC Symbol;Acc:29441]
MF	GO:0030554	adenyl nucleotide binding	2.61802e-15	ENSG00000122966	CIT	citron (rho-interacting, serine/threonine kinase 21) [Source:HGNC Symbol;Acc:1985]
MF	GO:0030554	adenyl nucleotide binding	2.61802e-15	ENSG00000125885	MCM8	minichromosome maintenance complex component 8 [Source:HGNC Symbol;Acc:16147]
MF	GO:0030554	adenyl nucleotide binding	2.61802e-15	ENSG00000131747	TOP2A	topoisomerase (DNA) II alpha 170kDa [Source:HGNC Symbol;Acc:11989]
MF	GO:0030554	adenyl nucleotide binding	2.61802e-15	ENSG00000134326	CMPK2	cytidine monophosphate (UMP-CMP) kinase 2, mitochondrial [Source:HGNC Symbol;Acc:27015]
MF	GO:0030554	adenyl nucleotide binding	2.61802e-15	ENSG00000136628	EPRS	glutamyl-prolyl-tRNA synthetase [Source:HGNC Symbol;Acc:3418]
MF	GO:0030554	adenyl nucleotide binding	2.61802e-15	ENSG00000136824	SMC2	structural maintenance of chromosomes 2 [Source:HGNC Symbol;Acc:14011]
MF	GO:0030554	adenyl nucleotide binding	2.61802e-15	ENSG00000137628	DDX60	DEAD (Asp-Glu-Ala-Asp) box polypeptide 60 [Source:HGNC Symbol;Acc:25942]
MF	GO:0030554	adenyl nucleotide binding	2.61802e-15	ENSG00000137807	KIF23	kinesin family member 23 [Source:HGNC Symbol;Acc:6392]
MF	GO:0030554	adenyl nucleotide binding	2.61802e-15	ENSG00000138160	KIF11	kinesin family member 11 [Source:HGNC Symbol;Acc:6388]
MF	GO:0030554	adenyl nucleotide binding	2.61802e-15	ENSG00000138182	KIF20B	kinesin family member 20B [Source:HGNC Symbol;Acc:7212]
MF	GO:0030554	adenyl nucleotide binding	2.61802e-15	ENSG00000138346	DNA2	DNA replication helicase/nuclease 2 [Source:HGNC Symbol;Acc:2939]
MF	GO:0030554	adenyl nucleotide binding	2.61802e-15	ENSG00000138778	CENPE	centromere protein E, 312kDa [Source:HGNC Symbol;Acc:1856]
MF	GO:0030554	adenyl nucleotide binding	2.61802e-15	ENSG00000142731	PLK4	polo-like kinase 4 [Source:HGNC Symbol;Acc:11397]
MF	GO:0030554	adenyl nucleotide binding	2.61802e-15	ENSG00000142945	KIF2C	kinesin family member 2C [Source:HGNC Symbol;Acc:6393]
MF	GO:0030554	adenyl nucleotide binding	2.61802e-15	ENSG00000148773	MKI67	antigen identified by monoclonal antibody Ki-67 [Source:HGNC Symbol;Acc:7107]
MF	GO:0030554	adenyl nucleotide binding	2.61802e-15	ENSG00000156970	BUB1B	BUB1 mitotic checkpoint serine/threonine kinase B [Source:HGNC Symbol;Acc:1149]
MF	GO:0030554	adenyl nucleotide binding	2.61802e-15	ENSG00000163808	KIF15	kinesin family member 15 [Source:HGNC Symbol;Acc:17273]
MF	GO:0030554	adenyl nucleotide binding	2.61802e-15	ENSG00000165304	MELK	maternal embryonic leucine zipper kinase [Source:HGNC Symbol;Acc:16870]
MF	GO:0030554	adenyl nucleotide binding	2.61802e-15	ENSG00000166508	MCM7	minichromosome maintenance complex component 7 [Source:HGNC Symbol;Acc:6950]
MF	GO:0030554	adenyl nucleotide binding	2.61802e-15	ENSG00000166851	PLK1	polo-like kinase 1 [Source:HGNC Symbol;Acc:9077]
MF	GO:0030554	adenyl nucleotide binding	2.61802e-15	ENSG00000167900	TK1	thymidine kinase 1, soluble [Source:HGNC Symbol;Acc:11830]
MF	GO:0030554	adenyl nucleotide binding	2.61802e-15	ENSG00000168078	PBK	PDZ binding kinase [Source:HGNC Symbol;Acc:18282]
MF	GO:0030554	adenyl nucleotide binding	2.61802e-15	ENSG00000168394	TAP1	transporter 1, ATP-binding cassette, sub-family B (MDR/TAP) [Source:HGNC Symbol;Acc:43]
MF	GO:0030554	adenyl nucleotide binding	2.61802e-15	ENSG00000169679	BUB1	BUB1 mitotic checkpoint serine/threonine kinase [Source:HGNC Symbol;Acc:1148]
MF	GO:0030554	adenyl nucleotide binding	2.61802e-15	ENSG00000170312	CDK1	cyclin-dependent kinase 1 [Source:HGNC Symbol;Acc:1722]
MF	GO:0030554	adenyl nucleotide binding	2.61802e-15	ENSG00000175063	UBE2C	ubiquitin-conjugating enzyme E2C [Source:HGNC Symbol;Acc:15937]
MF	GO:0030554	adenyl nucleotide binding	2.61802e-15	ENSG00000176208	ATAD5	ATPase family, AAA domain containing 5 [Source:HGNC Symbol;Acc:25752]
MF	GO:0030554	adenyl nucleotide binding	2.61802e-15	ENSG00000178999	AURKB	aurora kinase B [Source:HGNC Symbol;Acc:11390]
MF	GO:0030554	adenyl nucleotide binding	2.61802e-15	ENSG00000181381	DDX60L	DEAD (Asp-Glu-Ala-Asp) box polypeptide 60-like [Source:HGNC Symbol;Acc:26429]
MF	GO:0030554	adenyl nucleotide binding	2.61802e-15	ENSG00000186638	KIF24	kinesin family member 24 [Source:HGNC Symbol;Acc:19916]
MF	GO:0030554	adenyl nucleotide binding	2.61802e-15	ENSG00000197093	GAL3ST4	galactose-3-O-sulfotransferase 4 [Source:HGNC Symbol;Acc:24145]
MF	GO:0030554	adenyl nucleotide binding	2.61802e-15	ENSG00000197275	RAD54B	RAD54 homolog B (S. cerevisiae) [Source:HGNC Symbol;Acc:17228]
MF	GO:0030554	adenyl nucleotide binding	2.61802e-15	ENSG00000197299	BLM	Bloom syndrome, RecQ helicase-like [Source:HGNC Symbol;Acc:1058]
MF	GO:0030554	adenyl nucleotide binding	2.61802e-15	ENSG00000197594	ENPP1	ectonucleotide pyrophosphatase/phosphodiesterase 1 [Source:HGNC Symbol;Acc:3356]
MF	GO:0030554	adenyl nucleotide binding	2.61802e-15	ENSG00000204267	TAP2	transporter 2, ATP-binding cassette, sub-family B (MDR/TAP) [Source:HGNC Symbol;Acc:44]
MF	GO:0030554	adenyl nucleotide binding	2.61802e-15	ENSG00000206235	TAP2	transporter 2, ATP-binding cassette, sub-family B (MDR/TAP) [Source:HGNC Symbol;Acc:44]
MF	GO:0030554	adenyl nucleotide binding	2.61802e-15	ENSG00000206297	TAP1	transporter 1, ATP-binding cassette, sub-family B (MDR/TAP) [Source:HGNC Symbol;Acc:43]
MF	GO:0030554	adenyl nucleotide binding	2.61802e-15	ENSG00000206299	TAP2	transporter 2, ATP-binding cassette, sub-family B (MDR/TAP) [Source:HGNC Symbol;Acc:44]
MF	GO:0030554	adenyl nucleotide binding	2.61802e-15	ENSG00000223481	TAP2	transporter 2, ATP-binding cassette, sub-family B (MDR/TAP) [Source:HGNC Symbol;Acc:44]
MF	GO:0030554	adenyl nucleotide binding	2.61802e-15	ENSG00000224212	TAP1	transporter 1, ATP-binding cassette, sub-family B (MDR/TAP) [Source:HGNC Symbol;Acc:43]
MF	GO:0030554	adenyl nucleotide binding	2.61802e-15	ENSG00000224748	TAP1	transporter 1, ATP-binding cassette, sub-family B (MDR/TAP) [Source:HGNC Symbol;Acc:43]
MF	GO:0030554	adenyl nucleotide binding	2.61802e-15	ENSG00000225967	TAP2	transporter 2, ATP-binding cassette, sub-family B (MDR/TAP) [Source:HGNC Symbol;Acc:44]
MF	GO:0030554	adenyl nucleotide binding	2.61802e-15	ENSG00000226173	TAP1	transporter 1, ATP-binding cassette, sub-family B (MDR/TAP) [Source:HGNC Symbol;Acc:43]
MF	GO:0030554	adenyl nucleotide binding	2.61802e-15	ENSG00000226650	KIF4B	kinesin family member 4B [Source:HGNC Symbol;Acc:6322]
MF	GO:0030554	adenyl nucleotide binding	2.61802e-15	ENSG00000227816	TAP1	transporter 1, ATP-binding cassette, sub-family B (MDR/TAP) [Source:HGNC Symbol;Acc:43]
MF	GO:0030554	adenyl nucleotide binding	2.61802e-15	ENSG00000228582	TAP2	transporter 2, ATP-binding cassette, sub-family B (MDR/TAP) [Source:HGNC Symbol;Acc:44]
MF	GO:0030554	adenyl nucleotide binding	2.61802e-15	ENSG00000230705	TAP1	transporter 1, ATP-binding cassette, sub-family B (MDR/TAP) [Source:HGNC Symbol;Acc:43]
MF	GO:0030554	adenyl nucleotide binding	2.61802e-15	ENSG00000232326	TAP2	transporter 2, ATP-binding cassette, sub-family B (MDR/TAP) [Source:HGNC Symbol;Acc:44]
MF	GO:0030554	adenyl nucleotide binding	2.61802e-15	ENSG00000232367	TAP1	transporter 1, ATP-binding cassette, sub-family B (MDR/TAP) [Source:HGNC Symbol;Acc:43]
MF	GO:0030554	adenyl nucleotide binding	2.61802e-15	ENSG00000237599	TAP2	transporter 2, ATP-binding cassette, sub-family B (MDR/TAP) [Source:HGNC Symbol;Acc:44]
MF	GO:0030554	adenyl nucleotide binding	2.61802e-15	ENSG00000250264	TAP2	Uncharacterized protein [Source:UniProtKB/TrEMBL;Acc:E7ENX8]
CC	GO:0044446	intracellular organelle part	2.86522e-15	ENSG00000006634	DBF4	DBF4 homolog (S. cerevisiae) [Source:HGNC Symbol;Acc:17364]
CC	GO:0044446	intracellular organelle part	2.86522e-15	ENSG00000010292	NCAPD2	non-SMC condensin I complex, subunit D2 [Source:HGNC Symbol;Acc:24305]
CC	GO:0044446	intracellular organelle part	2.86522e-15	ENSG00000011426	ANLN	anillin, actin binding protein [Source:HGNC Symbol;Acc:14082]
CC	GO:0044446	intracellular organelle part	2.86522e-15	ENSG00000024526	DEPDC1	DEP domain containing 1 [Source:HGNC Symbol;Acc:22949]
CC	GO:0044446	intracellular organelle part	2.86522e-15	ENSG00000048392	RRM2B	ribonucleotide reductase M2 B (TP53 inducible) [Source:HGNC Symbol;Acc:17296]
CC	GO:0044446	intracellular organelle part	2.86522e-15	ENSG00000051341	POLQ	polymerase (DNA directed), theta [Source:HGNC Symbol;Acc:9186]
CC	GO:0044446	intracellular organelle part	2.86522e-15	ENSG00000051825	MPHOSPH9	M-phase phosphoprotein 9 [Source:HGNC Symbol;Acc:7215]
CC	GO:0044446	intracellular organelle part	2.86522e-15	ENSG00000054654	SYNE2	spectrin repeat containing, nuclear envelope 2 [Source:HGNC Symbol;Acc:17084]
CC	GO:0044446	intracellular organelle part	2.86522e-15	ENSG00000065328	MCM10	minichromosome maintenance complex component 10 [Source:HGNC Symbol;Acc:18043]
CC	GO:0044446	intracellular organelle part	2.86522e-15	ENSG00000066279	ASPM	asp (abnormal spindle) homolog, microcephaly associated (Drosophila) [Source:HGNC Symbol;Acc:19048]
CC	GO:0044446	intracellular organelle part	2.86522e-15	ENSG00000072864	NDE1	nudE nuclear distribution E homolog 1 (A. nidulans) [Source:HGNC Symbol;Acc:17619]
CC	GO:0044446	intracellular organelle part	2.86522e-15	ENSG00000076382	SPAG5	sperm associated antigen 5 [Source:HGNC Symbol;Acc:13452]
CC	GO:0044446	intracellular organelle part	2.86522e-15	ENSG00000077152	UBE2T	ubiquitin-conjugating enzyme E2T (putative) [Source:HGNC Symbol;Acc:25009]
CC	GO:0044446	intracellular organelle part	2.86522e-15	ENSG00000079616	KIF22	kinesin family member 22 [Source:HGNC Symbol;Acc:6391]
CC	GO:0044446	intracellular organelle part	2.86522e-15	ENSG00000080986	NDC80	NDC80 kinetochore complex component [Source:HGNC Symbol;Acc:16909]
CC	GO:0044446	intracellular organelle part	2.86522e-15	ENSG00000087586	AURKA	aurora kinase A [Source:HGNC Symbol;Acc:11393]
CC	GO:0044446	intracellular organelle part	2.86522e-15	ENSG00000088325	TPX2	TPX2, microtubule-associated, homolog (Xenopus laevis) [Source:HGNC Symbol;Acc:1249]
CC	GO:0044446	intracellular organelle part	2.86522e-15	ENSG00000089685	BIRC5	baculoviral IAP repeat containing 5 [Source:HGNC Symbol;Acc:593]
CC	GO:0044446	intracellular organelle part	2.86522e-15	ENSG00000090889	KIF4A	kinesin family member 4A [Source:HGNC Symbol;Acc:13339]
CC	GO:0044446	intracellular organelle part	2.86522e-15	ENSG00000094804	CDC6	cell division cycle 6 [Source:HGNC Symbol;Acc:1744]
CC	GO:0044446	intracellular organelle part	2.86522e-15	ENSG00000100297	MCM5	minichromosome maintenance complex component 5 [Source:HGNC Symbol;Acc:6948]
CC	GO:0044446	intracellular organelle part	2.86522e-15	ENSG00000100479	POLE2	polymerase (DNA directed), epsilon 2, accessory subunit [Source:HGNC Symbol;Acc:9178]
CC	GO:0044446	intracellular organelle part	2.86522e-15	ENSG00000100600	LGMN	legumain [Source:HGNC Symbol;Acc:9472]
CC	GO:0044446	intracellular organelle part	2.86522e-15	ENSG00000101447	FAM83D	family with sequence similarity 83, member D [Source:HGNC Symbol;Acc:16122]
CC	GO:0044446	intracellular organelle part	2.86522e-15	ENSG00000101868	POLA1	polymerase (DNA directed), alpha 1, catalytic subunit [Source:HGNC Symbol;Acc:9173]
CC	GO:0044446	intracellular organelle part	2.86522e-15	ENSG00000102384	CENPI	centromere protein I [Source:HGNC Symbol;Acc:3968]
CC	GO:0044446	intracellular organelle part	2.86522e-15	ENSG00000104147	OIP5	Opa interacting protein 5 [Source:HGNC Symbol;Acc:20300]
CC	GO:0044446	intracellular organelle part	2.86522e-15	ENSG00000104738	MCM4	minichromosome maintenance complex component 4 [Source:HGNC Symbol;Acc:6947]
CC	GO:0044446	intracellular organelle part	2.86522e-15	ENSG00000105011	ASF1B	anti-silencing function 1B histone chaperone [Source:HGNC Symbol;Acc:20996]
CC	GO:0044446	intracellular organelle part	2.86522e-15	ENSG00000106462	EZH2	enhancer of zeste homolog 2 (Drosophila) [Source:HGNC Symbol;Acc:3527]
CC	GO:0044446	intracellular organelle part	2.86522e-15	ENSG00000109685	WHSC1	Wolf-Hirschhorn syndrome candidate 1 [Source:HGNC Symbol;Acc:12766]
CC	GO:0044446	intracellular organelle part	2.86522e-15	ENSG00000109805	NCAPG	non-SMC condensin I complex, subunit G [Source:HGNC Symbol;Acc:24304]
CC	GO:0044446	intracellular organelle part	2.86522e-15	ENSG00000111206	FOXM1	forkhead box M1 [Source:HGNC Symbol;Acc:3818]
CC	GO:0044446	intracellular organelle part	2.86522e-15	ENSG00000112742	TTK	TTK protein kinase [Source:HGNC Symbol;Acc:12401]
CC	GO:0044446	intracellular organelle part	2.86522e-15	ENSG00000112984	KIF20A	kinesin family member 20A [Source:HGNC Symbol;Acc:9787]
CC	GO:0044446	intracellular organelle part	2.86522e-15	ENSG00000113368	LMNB1	lamin B1 [Source:HGNC Symbol;Acc:6637]
CC	GO:0044446	intracellular organelle part	2.86522e-15	ENSG00000113810	SMC4	structural maintenance of chromosomes 4 [Source:HGNC Symbol;Acc:14013]
CC	GO:0044446	intracellular organelle part	2.86522e-15	ENSG00000114346	ECT2	epithelial cell transforming sequence 2 oncogene [Source:HGNC Symbol;Acc:3155]
CC	GO:0044446	intracellular organelle part	2.86522e-15	ENSG00000115163	CENPA	centromere protein A [Source:HGNC Symbol;Acc:1851]
CC	GO:0044446	intracellular organelle part	2.86522e-15	ENSG00000115415	STAT1	signal transducer and activator of transcription 1, 91kDa [Source:HGNC Symbol;Acc:11362]
CC	GO:0044446	intracellular organelle part	2.86522e-15	ENSG00000117228	GBP1	guanylate binding protein 1, interferon-inducible [Source:HGNC Symbol;Acc:4182]
CC	GO:0044446	intracellular organelle part	2.86522e-15	ENSG00000117399	CDC20	cell division cycle 20 [Source:HGNC Symbol;Acc:1723]
CC	GO:0044446	intracellular organelle part	2.86522e-15	ENSG00000117650	NEK2	NIMA-related kinase 2 [Source:HGNC Symbol;Acc:7745]
CC	GO:0044446	intracellular organelle part	2.86522e-15	ENSG00000117724	CENPF	centromere protein F, 350/400kDa [Source:HGNC Symbol;Acc:1857]
CC	GO:0044446	intracellular organelle part	2.86522e-15	ENSG00000118193	KIF14	kinesin family member 14 [Source:HGNC Symbol;Acc:19181]
CC	GO:0044446	intracellular organelle part	2.86522e-15	ENSG00000119969	HELLS	helicase, lymphoid-specific [Source:HGNC Symbol;Acc:4861]
CC	GO:0044446	intracellular organelle part	2.86522e-15	ENSG00000120699	EXOSC8	exosome component 8 [Source:HGNC Symbol;Acc:17035]
CC	GO:0044446	intracellular organelle part	2.86522e-15	ENSG00000120885	CLU	clusterin [Source:HGNC Symbol;Acc:2095]
CC	GO:0044446	intracellular organelle part	2.86522e-15	ENSG00000121152	NCAPH	non-SMC condensin I complex, subunit H [Source:HGNC Symbol;Acc:1112]
CC	GO:0044446	intracellular organelle part	2.86522e-15	ENSG00000121621	KIF18A	kinesin family member 18A [Source:HGNC Symbol;Acc:29441]
CC	GO:0044446	intracellular organelle part	2.86522e-15	ENSG00000122862	SRGN	serglycin [Source:HGNC Symbol;Acc:9361]
CC	GO:0044446	intracellular organelle part	2.86522e-15	ENSG00000123219	CENPK	centromere protein K [Source:HGNC Symbol;Acc:29479]
CC	GO:0044446	intracellular organelle part	2.86522e-15	ENSG00000123473	STIL	SCL/TAL1 interrupting locus [Source:HGNC Symbol;Acc:10879]
CC	GO:0044446	intracellular organelle part	2.86522e-15	ENSG00000123485	HJURP	Holliday junction recognition protein [Source:HGNC Symbol;Acc:25444]
CC	GO:0044446	intracellular organelle part	2.86522e-15	ENSG00000124693	HIST1H3B	histone cluster 1, H3b [Source:HGNC Symbol;Acc:4776]
CC	GO:0044446	intracellular organelle part	2.86522e-15	ENSG00000125885	MCM8	minichromosome maintenance complex component 8 [Source:HGNC Symbol;Acc:16147]
CC	GO:0044446	intracellular organelle part	2.86522e-15	ENSG00000126787	DLGAP5	discs, large (Drosophila) homolog-associated protein 5 [Source:HGNC Symbol;Acc:16864]
CC	GO:0044446	intracellular organelle part	2.86522e-15	ENSG00000127337	YEATS4	YEATS domain containing 4 [Source:HGNC Symbol;Acc:24859]
CC	GO:0044446	intracellular organelle part	2.86522e-15	ENSG00000128335	APOL2	apolipoprotein L, 2 [Source:HGNC Symbol;Acc:619]
CC	GO:0044446	intracellular organelle part	2.86522e-15	ENSG00000129173	E2F8	E2F transcription factor 8 [Source:HGNC Symbol;Acc:24727]
CC	GO:0044446	intracellular organelle part	2.86522e-15	ENSG00000129195	FAM64A	family with sequence similarity 64, member A [Source:HGNC Symbol;Acc:25483]
CC	GO:0044446	intracellular organelle part	2.86522e-15	ENSG00000129810	SGOL1	shugoshin-like 1 (S. pombe) [Source:HGNC Symbol;Acc:25088]
CC	GO:0044446	intracellular organelle part	2.86522e-15	ENSG00000131153	GINS2	GINS complex subunit 2 (Psf2 homolog) [Source:HGNC Symbol;Acc:24575]
CC	GO:0044446	intracellular organelle part	2.86522e-15	ENSG00000131747	TOP2A	topoisomerase (DNA) II alpha 170kDa [Source:HGNC Symbol;Acc:11989]
CC	GO:0044446	intracellular organelle part	2.86522e-15	ENSG00000132274	TRIM22	tripartite motif containing 22 [Source:HGNC Symbol;Acc:16379]
CC	GO:0044446	intracellular organelle part	2.86522e-15	ENSG00000134057	CCNB1	cyclin B1 [Source:HGNC Symbol;Acc:1579]
CC	GO:0044446	intracellular organelle part	2.86522e-15	ENSG00000134321	RSAD2	radical S-adenosyl methionine domain containing 2 [Source:HGNC Symbol;Acc:30908]
CC	GO:0044446	intracellular organelle part	2.86522e-15	ENSG00000134690	CDCA8	cell division cycle associated 8 [Source:HGNC Symbol;Acc:14629]
CC	GO:0044446	intracellular organelle part	2.86522e-15	ENSG00000135476	ESPL1	extra spindle pole bodies homolog 1 (S. cerevisiae) [Source:HGNC Symbol;Acc:16856]
CC	GO:0044446	intracellular organelle part	2.86522e-15	ENSG00000135679	MDM2	MDM2 oncogene, E3 ubiquitin protein ligase [Source:HGNC Symbol;Acc:6973]
CC	GO:0044446	intracellular organelle part	2.86522e-15	ENSG00000135899	SP110	SP110 nuclear body protein [Source:HGNC Symbol;Acc:5401]
CC	GO:0044446	intracellular organelle part	2.86522e-15	ENSG00000136048	DRAM1	DNA-damage regulated autophagy modulator 1 [Source:HGNC Symbol;Acc:25645]
CC	GO:0044446	intracellular organelle part	2.86522e-15	ENSG00000136108	CKAP2	cytoskeleton associated protein 2 [Source:HGNC Symbol;Acc:1990]
CC	GO:0044446	intracellular organelle part	2.86522e-15	ENSG00000136824	SMC2	structural maintenance of chromosomes 2 [Source:HGNC Symbol;Acc:14011]
CC	GO:0044446	intracellular organelle part	2.86522e-15	ENSG00000137804	NUSAP1	nucleolar and spindle associated protein 1 [Source:HGNC Symbol;Acc:18538]
CC	GO:0044446	intracellular organelle part	2.86522e-15	ENSG00000137807	KIF23	kinesin family member 23 [Source:HGNC Symbol;Acc:6392]
CC	GO:0044446	intracellular organelle part	2.86522e-15	ENSG00000137812	CASC5	cancer susceptibility candidate 5 [Source:HGNC Symbol;Acc:24054]
CC	GO:0044446	intracellular organelle part	2.86522e-15	ENSG00000138035	PNPT1	polyribonucleotide nucleotidyltransferase 1 [Source:HGNC Symbol;Acc:23166]
CC	GO:0044446	intracellular organelle part	2.86522e-15	ENSG00000138160	KIF11	kinesin family member 11 [Source:HGNC Symbol;Acc:6388]
CC	GO:0044446	intracellular organelle part	2.86522e-15	ENSG00000138166	DUSP5	dual specificity phosphatase 5 [Source:HGNC Symbol;Acc:3071]
CC	GO:0044446	intracellular organelle part	2.86522e-15	ENSG00000138180	CEP55	centrosomal protein 55kDa [Source:HGNC Symbol;Acc:1161]
CC	GO:0044446	intracellular organelle part	2.86522e-15	ENSG00000138182	KIF20B	kinesin family member 20B [Source:HGNC Symbol;Acc:7212]
CC	GO:0044446	intracellular organelle part	2.86522e-15	ENSG00000138346	DNA2	DNA replication helicase/nuclease 2 [Source:HGNC Symbol;Acc:2939]
[truncated: 6,992 more rows]
