# Supplementary material for: Reversible dual inhibitor against G9a and DNMT1 improves human iPSC derivation enhancing MET and facilitating transcription factor engagement to the genome
Source: PLoS One. 2017 Dec 27;12(12):e0190275. doi: 10.1371/journal.pone.0190275 (PMC5744984; doi:10.1371/journal.pone.0190275)
Supplement: S5 Table — (XLSX) [file pone.0190275.s008.xlsx]

## Sheet: Table S5
	Table S5. Selection of pluripotency-associated genes and genes induced at early phases of cell reprogramming according to the major dynamic expression patterns during human iPSC generation described in Cacchiarelli, D. et al.
	GENE ID	GENE	LOCUS	PHASE	TYPE	CLUSTER
		NAME
	ENSG00000019549	SNAI2	Chr8: 48,917,690-48,921,740	Early Somatic	EMT	C1
	ENSG00000105329	TGFB1	Chr19: 41,301,587-41,353,911	Early Somatic	EMT	C1
	ENSG00000175592	FOSL1	Chr11: 65,892,049-65,900,573	Early Somatic	EMT	C1
	ENSG00000148516	ZEB1	Chr10: 31,318,495-31,529,814	Late Somatic	EMT	C2
	ENSG00000169554	ZEB2	Chr2: 144,384,081-144,524,583	Late Somatic	EMT	C2
	ENSG00000233608	TWIST2	Chr2: 238,848,032-238,910,543	Late Somatic	EMT	C2
	ENSG00000111704	NANOG	Chr12: 7,940,390-7,948,655	Early Embryogenesis	Pluripotency	C5
	ENSG00000184344	GDF3	Chr12: 7,842,378-7,848,372	Early Embryogenesis	Pluripotency	C5
	ENSG00000171794	UTF1	Chr10: 133,230,274-133,231,558	Early Embryogenesis	Pluripotency	C5
	ENSG00000143768	LEFTY2	Chr1: 225,936,598-225,941,489	Early Embryogenesis	Pluripotency	C5
	ENSG00000197822	OCLN	Chr5: 69,492,292-69,558,104	Early Embryogenesis	MET	C5
	ENSG00000121570	DPPA4	Chr3: 109,044,988-109,056,419	Early Pluripotency	Pluripotency	C8
	ENSG00000187772	LIN28B	Chr6: 104,936,616-105,083,332	Early Pluripotency	Pluripotency	C8
	ENSG00000101115	SALL4	Chr20: 51,782,331-51,802,520	Early Pluripotency	Pluripotency	C8
	ENSG00000179059	ZFP42	Chr4: 187,995,771-188,005,050	Late Pluripotency	Pluripotency	C9
	ENSG00000131914	LIN28A	Chr1: 26,410,778-26,429,722	Late Pluripotency	Pluripotency	C9
	ENSG00000241186	TDGF1	Chr3: 46,574,555-46,582,463	Late Pluripotency	Pluripotency	C9
	ENSG00000039068	CDH1	Chr16: 68,737,225-68,835,548	Late Pluripotency	MET	C9
	ENSG00000119888	EPCAM	Chr2: 47,345,158-47,387,601	Late Pluripotency	MET	C9
	ENSG00000130545	CRB3	Chr19: 6,463,777-6,467,221	Neuro-Ectoderm	MET	C10
	ENSG00000165215	CLDN3	Chr7: 73,768,997-73,770,270	Neuro-Ectoderm	MET	C10
