# Supplementary material for: Reversible dual inhibitor against G9a and DNMT1 improves human iPSC derivation enhancing MET and facilitating transcription factor engagement to the genome
Source: PLoS One. 2017 Dec 27;12(12):e0190275. doi: 10.1371/journal.pone.0190275 (PMC5744984; doi:10.1371/journal.pone.0190275)
Supplement: S6 Table — (XLSX) [file pone.0190275.s009.xlsx]

## Sheet: qPCR
	Table S6. List of qPCR primers used in this study.
	Gene	Forward	Reverse
	BRACHURY_F	ACTCACCTGCATGTTTATCCA	CCGTTGCTCACAGACCACAG
	CCNA2	CCTGCAAACTGCAAAGTTGA	AAAGGCAGCTCCAGCAATAA
	CCNB2	AGCTGCTTCCTGCTTGTCTC	TGTGCTGCATGACTTCCAAT
	CDH1	GAGTGCCAACTGGACCATTC	ACCCACCTCTAAGGCCATCT
	CDK1	CTGGGGTCAGCTCGTTACTC	AGTGCCCAAAGCTCTGAAAA
	CLDN3	AGAAGTACACGGCCACCAAG	CCTGCGTCTGTCCCTTAGAC
	CRB3	CACTGTTTTGCCTTCATCCA	GAGGGAGAAGACCACGATGA
	DPPA4	TGGTGTCAGGTGGTGTGTGG	CCAGGCTTGACCAGCATGAA
	EPCAM	GGACATAGCTGATGTGGCTTA	CCCATTTACTGTCAGGTCCA
	FOSL1	AGGCGGAGACTGACAAACTG	CTTCCAGCACCAGCTCTAGG
	FUW_HCMYC	CAGCTACGGAACTCTTGTGC	CCACATAGCGTAAAAGGAGCA
	FUW_HKLF4	GACCACCTCGCCTTACACAT	CCACATAGCGTAAAAGGAGCA
	FUW_HOCT4	CCCCTGTCTCTGTCACCACT	CCACATAGCGTAAAAGGAGCA
	FUW_HSOX2	ACACTGCCCCTCTCACACAT	CATAGCGTAAAAGGAGCAACA
	GAPDH	CTGGTAAAGTGGATATTGTTGCCAT	TGGAATCATATTGGAACATGTAAACC
	GDF3	CGGGAATGTACTTCGCTTTC	CCCTTTCTTTGATGGCAGAC
	GFAP	TGGAGGTTGAGAGGGACAAT	TAGGCAGCCAGGTTGTTCTC
	HNF4A	AACCTGTTGCAGGAGATGCT	CGTTGGTTCCCATATGTTCC
	LEFTY2	TGGACCTCAGGGACTATGGA	ATCCCCTGCAGGTCAATGTA
	LIN28A	AAGCGCAGATCAAAAGGAGA	CTGATGCTCTGGCAGAAGTG
	LIN28B	GGAGCCCCTGTTTAGGAAGT	TCAAGGCCACCACAGTTGTA
	MIXL1	GGTACCCCGACATCCACTT	GCCAAAGGTTGGAAGGATTT
	MX1	GAAGCCCTGCAGAGAGAGAA	GTGTGATGAGCTCGCTGGTA
	MX2	AGGCAGCAGACGATCAACTT	CAGGATACCGATGGTCCTGT
	NANOG	CCTGTGATTTGTGGGCCTG	GACAGTCTCCGTGTGAGGCAT
	OAS1	GCCATTGACATCATCTGTGG	GAGCCACCCTTTACCACCTT
	OCLN	TTTGTGGGACAAGGAACACA	TAGTCAGATGGGGGTGAAGG
	POU5F1	GGAAGGAATTGGGAACACAAAGG	AACTTCACCTTCCCTCCAACCA
	SALL4	GCGAGCTTTTACCACCAAAG	GTGTTCTCGATGGCCAACTT
	SNAI2	TGGTTGCTTCAAGGACACAT	TGACCTGTCTGCAAATGCTC
	SOX17	GAATCCAGACCTGCACAACG	CTCTGCCTCCTCCACGAAG
	SOX2	TGGCGAACCATCTCTGTGGT	CCAACGGTGTCAACCTGCAT
	TDGF1	CTGCTTTCCTCAGGCATTTC	TGCAGACGGTGGTAGTTCTG
	TGFB1	GGCTACCATGCCAACTTCTG	CCGGGTTATGCTGGTTGTA
	TWIST2	CATGTCCGCCTCCCACTA	TTCCAGGCTGACTTGAAACA
	UTF1	CGCCGCTACAAGTTCCTTA	ATGAGCTTCCGGATCTGCT
	ZEB1	GCACCTGAAGAGGACCAGAG	TTGTGAAAATGCATCTGGTGT
	ZEB2	AGTACCAGCGGAAACAAGGA	TTTTTGCGAGACAGACAGGA
	ZFP42	TGGAGCCTGTGTGAACAGAA	CCACCTCCAGGCAGTAGTGA

## Sheet: ChIP-PCR
	Table S6. List of ChIP-PCR primers used in this study.
		Sequence
	Gene	Forward	Reverse	Chromosome	Start	End	PCR size
	CDH1	TCCTCTACCCTACCTAGCCA	GAGAAGAGTCCAACCGCCAG	16	68766109	68766211	102
		AGAGGGGCATCCGTAGAAAT	ACCTCCTCCGACCTCACTTT		68771752	68771849	97
	CDH2	CCGGAGAACAGTCTCCAACT	ACCCACAAAGAGCAGCAGTC	18	25757577	25757687	110
		AGCAAGTGACTGGCAGGTCT	TGACTCGGGGATTTCAGAAC		25755155	25755264	109
	CLDN3	AGCCGTGTCAAATTCTTTGG	CTCTCTGCTCGGGAATGAAT	7	73184835	73184926	91
		ATGGTGGTGAAAGAGGTTCG	CTTCTCAGCCTCCCAAAGTG		73185387	73185491	104
	CRB3	ATACATACCCCGTGCGTCTC	GTGAGGGGGACCTTACACCT	19	6463999	6464074	75
		TGGATTCCTGGATCTCTGCT	GTAGACCCCTCCCCAAGGTA		6464831	6464941	110
	DPPA4	TCCACCTCACCTCTTCTTTTC	GTATTAGTAATTCAACCCAGACAA	3	109056446	109056564	118
		CTGAAACCCTCCCTTGTCAG	GGACAAGCAATGAGATGTAGGA		109057331	109057418	87
	EPCAM	GGAGGGGAGCCTACTCACTC	CGGGACTGCTCACCTCTG	2	47596308	47596387	79
		GGATTGGAGCAGAGTTGTGG	CCTCCCTATTATGCCCGTTT		47596730	47596815	85
	FOSL1	GGAAAGACCTCACTCCACGA	CGTTTCTGCTCCCACAAAAT	11	65668227	65668317	90
		ACGTCCCTGTTCCCATTCTA	AACCCACTTCTCCCAGAACA		65666567	65666646	79
	GDF3	tccatgcattggtaatctttg	aaaggccattggatgtgaag	12	7848447	7848543	96
		CAATGTGAGGTTGTCAGCAG	CTCAGCACCGTGCACATAAT		7848558	7848656	98
	LEFTY2	TGCTGAAATTGCTGTTCCTG	CCCCATGACATCCTCTGTCT	1	226129456	226129544	88
		GTCTCACCTCGGAAGCTCTG	ACGTGAGGGCCCAGTATGTA		226128584	226128674	90
	LIN28A	AGACCCATCTCCAGTTGTGC	CACAACTCCGGTCTCTGACA	1	26737033	26737126	93
		AGGCTTCCCCTTCCTGAATA	AGCAAGCAACTTCCTTTCCA		26738941	26739036	95
	LIN28B	GCCTTTGGATCTACCCCACT	TGCAGCTTCCTCTCACCTTT	6	105401444	105401536	92
		GCAGAAGATCACTCCGTTCC	ATTAACCTTCGGCCATGTTG		105405054	105405141	87
	NANOG	TCCCATTCCTGTTGAACCAT	GAAAACCGAGCAACAGAACC	12	7941737	7941840	103
		TATGCAAAGACCCCCTTCTG	TTTGTTAAGTGGGGGCTGTC		7940362	7940477	115
	OCLN	TGCTGGATGGCAACTAACAC	GGCGCTGTTTCTGAATCTCT	5	68787825	68787922	97
		CCACTTGTTGCGAGTTGTGT	CTCGAAGTCCAGCCTCACTC		68789323	68789404	81
	SALL4	CCAGCGTAGGTCATTTTGGT	GCCCTTTGTGCTAAACTGGA	20	50416193	50416292	99
		CCATCCTTGCTCCAGCTATC	CCAAATAAAGCCGTTCCAAA		50419291	50419402	111
	SNAI2	GACCGTGAGTACAAAGATATGCC	TTCATGCACTAAGTCTCCTTTCC	8	49833372	49833438	66
		TTACGAACTGAGCCCGTTTT	TGTTCACAGCTGTCCCAGAG		49833980	49834097	117
	SOX2	agctgagttggacagggaga	cccaaacctctgtcctcaaa	3	181428949	181429094	145
		TCTCCAGGTCCGTGTTTACC	GGGTGAGATTGGGTTTCTCA		181427590	181427698	108
	TDGF1	TCCTGCTTCTGCTACGACCT	CCAAAACAGCCAAAGGAAAA	3	46619299	46619401	102
		CCTATGGGGAATGGGAATCT	GTCTGGCGATGTTGTCATTG		46616970	46617084	114
	TGFB1	CCATCCTTCAGGTGTCCTGT	ACCCAGAACGGAAGGAGAGT	19	41860185	41860302	117
		AGAAGGTGGGTGGTCTTGAA	GCGCATCCTAGACCCTTTCT		41859173	41859256	83
	TWIST2	ACCCAGCCCAGCTAGAGTTT	TGCTGGAAAGGCTCTGATTT	2	239756662	239756762	100
		CCGTCCTTAGGCTCTGTGAG	CCCCAGCAAAAAGAACTCTG		239758440	239758525	85
	UTF1	GCTCGGCACAGGCTAAAAAC	GGAGGGTCCTCAGGAGTTCT	10	135043460	135043556	96
		TTCCTTCCTAAAACCCACCA	GGCCAGGTGTTTTGTTGAAT		135042947	135043034	87
	ZEB1	CGGTCCCTAGCAACAAGGT	TACGACACTCCCGGCTTTAC	10	31607973	31608057	84
		GCACAGGGTACAGGGAGAAT	TGTCGGAGTTGGAAAGGTAAA		31607722	31607840	118
	ZEB2	TCCTGCCTCCCTACACACTC	TGGCCGATCTCTGAATCTCT	2	145278481	145278556	75
		AAGGTGGAAGCGAAGAAACA	GAGTGGCCGAAAGAGATCAG		145277586	145277704	118
	ZFP42	GGGTGGCTGTAGCCTGATTA	CACCTCCTCCCAAACGTAAA	4	188916842	188916958	116
		TTTTTCAAATGGGGAGAAGG	GCTTCCCCTCCCTGACTATC		188917017	188917101	84

## Sheet: Pyrosequencing
	Table S6. List of pyrosequencing primers used in this study.
	Gene	Sequence
	met_CDH1_F1	GTGACGTACTAGCAACGTAGTAATTTTAGGTTAGAGGGTTAT
	met_CDH1_R1	TAGCAGGATACGACTATCCTAATTAACTAAAAATTCACCTACC
	met_CLDN3_F1	GTGACGTACTAGCAACGTGGTTTTTGGGTTTAGTAATTTTTG
	met_CLDN3_R1	TAGCAGGATACGACTATCACTTCTCTCTCCTCACCACTTTAAAC
	met_CRB3_F1	GTGACGTACTAGCAACGTGTTTTAGGTAGGAGTGTTTAGTGTA
	met_CRB3_R1	TAGCAGGATACGACTATCAACCCCAATCCCTTAATAAAAATAC
	met_DPPA4_F1	GTGACGTACTAGCAACGTTAATATTTTGGGAGGATAAGGTTG
	met_DPPA4_R1	TAGCAGGATACGACTATCCAATAAACTTCAAAAACCAAACTAAC
	met_EPCAM_F1	GTGACGTACTAGCAACGTTTAGTAGTTGGGATTATAGGTATG
	met_EPCAM_R1	TAGCAGGATACGACTATCTTCTAACACTTAAAAATATAAAAAAAA
	met_GDF3_F1	GTGACGTACTAGCAACGTTTGGGTTATATTGGAAGAAGAAGA
	met_GDF3_R1	TAGCAGGATACGACTATCCATAAACCAAACTTATCCAACCTAC
	met_NANOG_F1	GTGACGTACTAGCAACGTGTTGTTTAGGTTGGAGTATAGTGG
	met_NANOG_R1	TAGCAGGATACGACTATCCCTAAAATCAAAAATTTAAAACCAAC
	met_NANOG_F2	GTGACGTACTAGCAACGTTAATTTATTGGGATTATAGGGGTG
	met_NANOG_R2	TAGCAGGATACGACTATCAACAACAAAACCTAAAAACAAACC
	met_OCLN_F1	GTGACGTACTAGCAACGTTTGGAAGTAGAAAAGTGTTTTGTG
	met_OCLN_R1	TAGCAGGATACGACTATCAATAAAAATCCCTAACCACCCC
	met_SNAI1_F1	GTGACGTACTAGCAACGTTTTATTTTTTTTGGGAAGTTATTT
	met_SNAI1_R1	TAGCAGGATACGACTATCCTATACCTAAAACCAAAACACAACC
	met_SNAI2_F1	GTGACGTACTAGCAACGAATGATAGTTATTTTTTGTTTTTTTT
	met_SNAI2_R1	TAGCAGGATACGACTATCCTCTCCTAAAACTCTAACCTAAAAC
	met_SNAI2_F2	GTGACGTACTAGCAACGGTTGGTTTGGTGTGGTGTAG
	met_SNAI2_R2	TAGCAGGATACGACTATCAAATATTTTCAAAAAAAATAACCTC
	met_SOX2_F1	GTGACGTACTAGCAACGAAAGGTTTTTTAGTGGTTGGTAGGT
	met_SOX2_R1	TAGCAGGATACGACTATCATCAAAAAATAAATAAATTTCTAAC
	met_NANOG_intF1	ttataatttttgttttttaggtttaaggg
	met_NANOG_intF2	attgggattataggggtgggttat
	met_SOX2_intF1	agtggttggtaggttggttttggga
	met_CLDN3_intF1	aatttttgggttggataattttat
	met_CLDN3_intF2	gaggggtagagtagtaggtg
	met_GDF3_intF1	agaagaattgttttgggttata
	met_GDF3_intF2	ttataagaaagttttataatgtttta
	met_OCLN_intF1	aagtagaaaagtgttttgtgagga
	met_OCLN_intF2	gaggaaatagttttttttggattt
	met_OCLN_intF3	gtttttttttattagatattttaaggttttatt
	met_SNAI1_F1	attttttgttaggtgatt
	met_SNAI2_2_F1	ttgtattatatttggaagttagg
	US-F	gtgacgtactagcaacg
	US-R	bio-tagcaggatacgactatc
